# Supplementary material for: Uncoupled Analysis of Stochastic Reaction Networks in Fluctuating Environments
Source: PLoS Comput Biol. 2014 Dec 4;10(12):e1003942. doi: 10.1371/journal.pcbi.1003942 (PMC4256010; doi:10.1371/journal.pcbi.1003942)
Supplement: S1 Mathematica Notebook — Mathematica notebook for the telegraph model. (NB) [file pcbi.1003942.s002.nb]

(* Content-type: application/vnd.wolfram.mathematica *)

(*** Wolfram Notebook File ***)
(* http://www.wolfram.com/nb *)

(* CreatedBy='Mathematica 9.0' *)

(*CacheID: 234*)
(* Internal cache information:
NotebookFileLineBreakTest
NotebookFileLineBreakTest
NotebookDataPosition[       157,          7]
NotebookDataLength[     54172,       1374]
NotebookOptionsPosition[     52848,       1328]
NotebookOutlinePosition[     53236,       1345]
CellTagsIndexPosition[     53193,       1342]
WindowFrame->Normal*)

(* Beginning of Notebook Content *)
Notebook[{
Cell[BoxData[
 RowBox[{"(*", 
  RowBox[{
   RowBox[{
   "Computation", " ", "of", " ", "the", " ", "marginal", " ", "hazard", " ", 
    "functions", " ", "for", " ", "a", " ", "telegraph", " ", "model", " ", 
    "of", " ", 
    RowBox[{"transcription", ".", " ", "The"}], " ", "filter", " ", 
    "equations", " ", "are", " ", "given", " ", "by", " ", "a", " ", "two"}], 
   "-", 
   RowBox[{
   "dimensional", " ", "ordinary", " ", "differential", " ", "equation", " ", 
    "\[IndentingNewLine]", "describing", " ", "the", " ", "active", " ", 
    "and", " ", "inactive", " ", "gene", " ", 
    RowBox[{"states", "."}]}]}], "*)"}]], "Input",
 CellChangeTimes->{{3.6164882983637466`*^9, 3.616488422977442*^9}}],

Cell[CellGroupData[{

Cell[BoxData[
 RowBox[{"\[IndentingNewLine]", 
  RowBox[{"Sys", " ", "=", " ", 
   RowBox[{"{", 
    RowBox[{
     RowBox[{
      RowBox[{
       RowBox[{"p0", "'"}], "[", "t", "]"}], "\[Equal]", 
      RowBox[{
       RowBox[{"c2", "*", 
        RowBox[{"p1", "[", "t", "]"}]}], " ", "-", " ", 
       RowBox[{"c1", "*", 
        RowBox[{"p0", "[", "t", "]"}]}]}]}], ",", " ", 
     RowBox[{
      RowBox[{
       RowBox[{"p1", "'"}], "[", "t", "]"}], "\[Equal]", 
      RowBox[{
       RowBox[{"c1", "*", 
        RowBox[{"p0", "[", "t", "]"}]}], " ", "-", " ", 
       RowBox[{
        RowBox[{"(", 
         RowBox[{"c2", "+", "c3"}], ")"}], "*", 
        RowBox[{"p1", "[", "t", "]"}]}]}]}], ",", " ", 
     RowBox[{
      RowBox[{"p0", "[", "0", "]"}], "\[Equal]", "u"}], ",", " ", 
     RowBox[{
      RowBox[{"p1", "[", "0", "]"}], "\[Equal]", 
      RowBox[{"1", "-", "u"}]}]}], "}"}]}]}]], "Input",
 CellChangeTimes->{{3.616482678815051*^9, 3.616482687272871*^9}, {
  3.616482769148796*^9, 3.616482776163576*^9}, {3.616483082190977*^9, 
  3.616483084917642*^9}, {3.6164842148310213`*^9, 3.616484245109109*^9}, {
  3.616484676484878*^9, 3.616484681226006*^9}, {3.616488286412998*^9, 
  3.616488294888711*^9}, {3.616593626257203*^9, 3.616593649179575*^9}, {
  3.616669120052672*^9, 3.6166691423404007`*^9}}],

Cell[BoxData[
 RowBox[{"{", 
  RowBox[{
   RowBox[{
    RowBox[{
     SuperscriptBox["p0", "\[Prime]",
      MultilineFunction->None], "[", "t", "]"}], "\[Equal]", 
    RowBox[{
     RowBox[{
      RowBox[{"-", "c1"}], " ", 
      RowBox[{"p0", "[", "t", "]"}]}], "+", 
     RowBox[{"c2", " ", 
      RowBox[{"p1", "[", "t", "]"}]}]}]}], ",", 
   RowBox[{
    RowBox[{
     SuperscriptBox["p1", "\[Prime]",
      MultilineFunction->None], "[", "t", "]"}], "\[Equal]", 
    RowBox[{
     RowBox[{"c1", " ", 
      RowBox[{"p0", "[", "t", "]"}]}], "-", 
     RowBox[{
      RowBox[{"(", 
       RowBox[{"c2", "+", "c3"}], ")"}], " ", 
      RowBox[{"p1", "[", "t", "]"}]}]}]}], ",", 
   RowBox[{
    RowBox[{"p0", "[", "0", "]"}], "\[Equal]", "u"}], ",", 
   RowBox[{
    RowBox[{"p1", "[", "0", "]"}], "\[Equal]", 
    RowBox[{"1", "-", "u"}]}]}], "}"}]], "Output",
 CellChangeTimes->{
  3.6164846829644613`*^9, {3.616488289115065*^9, 3.616488295342725*^9}, 
   3.616593651733292*^9, 3.616593827914178*^9, 3.616669144671814*^9}]
}, Open  ]],

Cell[CellGroupData[{

Cell[BoxData[
 RowBox[{
  RowBox[{"DSolve", "[", 
   RowBox[{"Sys", ",", " ", 
    RowBox[{"{", 
     RowBox[{
      RowBox[{"p0", "[", "t", "]"}], ",", " ", 
      RowBox[{"p1", "[", "t", "]"}]}], "}"}], ",", " ", "t"}], "]"}], " ", "//",
   "FullSimplify"}]], "Input"],

Cell[BoxData[
 RowBox[{"{", 
  RowBox[{"{", 
   RowBox[{
    RowBox[{
     RowBox[{"p0", "[", "t", "]"}], "\[Rule]", 
     RowBox[{
      FractionBox["1", 
       RowBox[{"2", " ", 
        SqrtBox[
         RowBox[{
          RowBox[{
           RowBox[{"-", "4"}], " ", "c1", " ", "c3"}], "+", 
          SuperscriptBox[
           RowBox[{"(", 
            RowBox[{"c1", "+", "c2", "+", "c3"}], ")"}], "2"]}]]}]], 
      RowBox[{
       SuperscriptBox["\[ExponentialE]", 
        RowBox[{
         RowBox[{"-", 
          FractionBox["1", "2"]}], " ", 
         RowBox[{"(", 
          RowBox[{"c1", "+", "c2", "+", "c3", "+", 
           SqrtBox[
            RowBox[{
             RowBox[{
              RowBox[{"-", "4"}], " ", "c1", " ", "c3"}], "+", 
             SuperscriptBox[
              RowBox[{"(", 
               RowBox[{"c1", "+", "c2", "+", "c3"}], ")"}], "2"]}]]}], ")"}], 
         " ", "t"}]], " ", 
       RowBox[{"(", 
        RowBox[{
         RowBox[{
          RowBox[{"-", "2"}], " ", "c2"}], "+", 
         RowBox[{"c1", " ", "u"}], "+", 
         RowBox[{"c2", " ", "u"}], "-", 
         RowBox[{"c3", " ", "u"}], "+", 
         RowBox[{
          SqrtBox[
           RowBox[{
            RowBox[{
             RowBox[{"-", "4"}], " ", "c1", " ", "c3"}], "+", 
            SuperscriptBox[
             RowBox[{"(", 
              RowBox[{"c1", "+", "c2", "+", "c3"}], ")"}], "2"]}]], " ", 
          "u"}], "+", 
         RowBox[{
          SqrtBox[
           RowBox[{
            RowBox[{
             RowBox[{"-", "4"}], " ", "c1", " ", "c3"}], "+", 
            SuperscriptBox[
             RowBox[{"(", 
              RowBox[{"c1", "+", "c2", "+", "c3"}], ")"}], "2"]}]], " ", 
          SuperscriptBox["\[ExponentialE]", 
           RowBox[{
            SqrtBox[
             RowBox[{
              RowBox[{
               RowBox[{"-", "4"}], " ", "c1", " ", "c3"}], "+", 
              SuperscriptBox[
               RowBox[{"(", 
                RowBox[{"c1", "+", "c2", "+", "c3"}], ")"}], "2"]}]], " ", 
            "t"}]], " ", "u"}], "+", 
         RowBox[{
          SuperscriptBox["\[ExponentialE]", 
           RowBox[{
            SqrtBox[
             RowBox[{
              RowBox[{
               RowBox[{"-", "4"}], " ", "c1", " ", "c3"}], "+", 
              SuperscriptBox[
               RowBox[{"(", 
                RowBox[{"c1", "+", "c2", "+", "c3"}], ")"}], "2"]}]], " ", 
            "t"}]], " ", 
          RowBox[{"(", 
           RowBox[{
            RowBox[{"2", " ", "c2"}], "-", 
            RowBox[{
             RowBox[{"(", 
              RowBox[{"c1", "+", "c2", "-", "c3"}], ")"}], " ", "u"}]}], 
           ")"}]}]}], ")"}]}]}]}], ",", 
    RowBox[{
     RowBox[{"p1", "[", "t", "]"}], "\[Rule]", 
     RowBox[{
      FractionBox["1", 
       RowBox[{"2", " ", 
        SqrtBox[
         RowBox[{
          RowBox[{
           RowBox[{"-", "4"}], " ", "c1", " ", "c3"}], "+", 
          SuperscriptBox[
           RowBox[{"(", 
            RowBox[{"c1", "+", "c2", "+", "c3"}], ")"}], "2"]}]]}]], 
      RowBox[{
       SuperscriptBox["\[ExponentialE]", 
        RowBox[{
         RowBox[{"-", 
          FractionBox["1", "2"]}], " ", 
         RowBox[{"(", 
          RowBox[{"c1", "+", "c2", "+", "c3", "+", 
           SqrtBox[
            RowBox[{
             RowBox[{
              RowBox[{"-", "4"}], " ", "c1", " ", "c3"}], "+", 
             SuperscriptBox[
              RowBox[{"(", 
               RowBox[{"c1", "+", "c2", "+", "c3"}], ")"}], "2"]}]]}], ")"}], 
         " ", "t"}]], " ", 
       RowBox[{"(", 
        RowBox[{
         RowBox[{
          RowBox[{"-", 
           RowBox[{"(", 
            RowBox[{"c2", "+", "c3", "+", 
             SqrtBox[
              RowBox[{
               SuperscriptBox["c1", "2"], "+", 
               RowBox[{"2", " ", "c1", " ", 
                RowBox[{"(", 
                 RowBox[{"c2", "-", "c3"}], ")"}]}], "+", 
               SuperscriptBox[
                RowBox[{"(", 
                 RowBox[{"c2", "+", "c3"}], ")"}], "2"]}]], "-", 
             RowBox[{
              RowBox[{"(", 
               RowBox[{"c2", "+", "c3"}], ")"}], " ", 
              SuperscriptBox["\[ExponentialE]", 
               RowBox[{
                SqrtBox[
                 RowBox[{
                  SuperscriptBox["c1", "2"], "+", 
                  RowBox[{"2", " ", "c1", " ", 
                   RowBox[{"(", 
                    RowBox[{"c2", "-", "c3"}], ")"}]}], "+", 
                  SuperscriptBox[
                   RowBox[{"(", 
                    RowBox[{"c2", "+", "c3"}], ")"}], "2"]}]], " ", "t"}]]}], 
             "+", 
             RowBox[{
              SqrtBox[
               RowBox[{
                SuperscriptBox["c1", "2"], "+", 
                RowBox[{"2", " ", "c1", " ", 
                 RowBox[{"(", 
                  RowBox[{"c2", "-", "c3"}], ")"}]}], "+", 
                SuperscriptBox[
                 RowBox[{"(", 
                  RowBox[{"c2", "+", "c3"}], ")"}], "2"]}]], " ", 
              SuperscriptBox["\[ExponentialE]", 
               RowBox[{
                SqrtBox[
                 RowBox[{
                  SuperscriptBox["c1", "2"], "+", 
                  RowBox[{"2", " ", "c1", " ", 
                   RowBox[{"(", 
                    RowBox[{"c2", "-", "c3"}], ")"}]}], "+", 
                  SuperscriptBox[
                   RowBox[{"(", 
                    RowBox[{"c2", "+", "c3"}], ")"}], "2"]}]], " ", 
                "t"}]]}]}], ")"}]}], " ", 
          RowBox[{"(", 
           RowBox[{
            RowBox[{"-", "1"}], "+", "u"}], ")"}]}], "+", 
         RowBox[{"c1", " ", 
          RowBox[{"(", 
           RowBox[{
            RowBox[{"-", "1"}], "+", 
            SuperscriptBox["\[ExponentialE]", 
             RowBox[{
              SqrtBox[
               RowBox[{
                SuperscriptBox[
                 RowBox[{"(", 
                  RowBox[{"c1", "+", "c2"}], ")"}], "2"], "+", 
                RowBox[{"2", " ", 
                 RowBox[{"(", 
                  RowBox[{
                   RowBox[{"-", "c1"}], "+", "c2"}], ")"}], " ", "c3"}], "+", 
                
                SuperscriptBox["c3", "2"]}]], " ", "t"}]]}], ")"}], " ", 
          RowBox[{"(", 
           RowBox[{"1", "+", "u"}], ")"}]}]}], ")"}]}]}]}]}], "}"}], 
  "}"}]], "Output",
 CellChangeTimes->{{3.616593813057777*^9, 3.616593839300511*^9}, 
   3.616669154072105*^9}]
}, Open  ]],

Cell[BoxData[
 RowBox[{
  RowBox[{"M", "[", 
   RowBox[{
   "t_", ",", " ", "c1_", ",", " ", "c2_", ",", " ", "c3_", ",", " ", "u_"}], 
   "]"}], ":=", 
  RowBox[{
   FractionBox["1", 
    RowBox[{"2", " ", 
     SqrtBox[
      RowBox[{
       RowBox[{
        RowBox[{"-", "4"}], " ", "c1", " ", "c3"}], "+", 
       SuperscriptBox[
        RowBox[{"(", 
         RowBox[{"c1", "+", "c2", "+", "c3"}], ")"}], "2"]}]]}]], 
   SuperscriptBox["\[ExponentialE]", 
    RowBox[{
     RowBox[{"-", 
      FractionBox["1", "2"]}], " ", 
     RowBox[{"(", 
      RowBox[{"c1", "+", "c2", "+", "c3", "+", 
       SqrtBox[
        RowBox[{
         RowBox[{
          RowBox[{"-", "4"}], " ", "c1", " ", "c3"}], "+", 
         SuperscriptBox[
          RowBox[{"(", 
           RowBox[{"c1", "+", "c2", "+", "c3"}], ")"}], "2"]}]]}], ")"}], " ",
      "t"}]], " ", 
   RowBox[{
    RowBox[{"(", 
     RowBox[{
      RowBox[{
       RowBox[{"-", 
        RowBox[{"(", 
         RowBox[{"c2", "+", "c3", "+", 
          SqrtBox[
           RowBox[{
            SuperscriptBox["c1", "2"], "+", 
            RowBox[{"2", " ", "c1", " ", 
             RowBox[{"(", 
              RowBox[{"c2", "-", "c3"}], ")"}]}], "+", 
            SuperscriptBox[
             RowBox[{"(", 
              RowBox[{"c2", "+", "c3"}], ")"}], "2"]}]], "-", 
          RowBox[{
           RowBox[{"(", 
            RowBox[{"c2", "+", "c3"}], ")"}], " ", 
           SuperscriptBox["\[ExponentialE]", 
            RowBox[{
             SqrtBox[
              RowBox[{
               SuperscriptBox["c1", "2"], "+", 
               RowBox[{"2", " ", "c1", " ", 
                RowBox[{"(", 
                 RowBox[{"c2", "-", "c3"}], ")"}]}], "+", 
               SuperscriptBox[
                RowBox[{"(", 
                 RowBox[{"c2", "+", "c3"}], ")"}], "2"]}]], " ", "t"}]]}], 
          "+", 
          RowBox[{
           SqrtBox[
            RowBox[{
             SuperscriptBox["c1", "2"], "+", 
             RowBox[{"2", " ", "c1", " ", 
              RowBox[{"(", 
               RowBox[{"c2", "-", "c3"}], ")"}]}], "+", 
             SuperscriptBox[
              RowBox[{"(", 
               RowBox[{"c2", "+", "c3"}], ")"}], "2"]}]], " ", 
           SuperscriptBox["\[ExponentialE]", 
            RowBox[{
             SqrtBox[
              RowBox[{
               SuperscriptBox["c1", "2"], "+", 
               RowBox[{"2", " ", "c1", " ", 
                RowBox[{"(", 
                 RowBox[{"c2", "-", "c3"}], ")"}]}], "+", 
               SuperscriptBox[
                RowBox[{"(", 
                 RowBox[{"c2", "+", "c3"}], ")"}], "2"]}]], " ", "t"}]]}]}], 
         ")"}]}], " ", 
       RowBox[{"(", 
        RowBox[{
         RowBox[{"-", "1"}], "+", "u"}], ")"}]}], "+", 
      RowBox[{"c1", " ", 
       RowBox[{"(", 
        RowBox[{
         RowBox[{"-", "1"}], "+", 
         SuperscriptBox["\[ExponentialE]", 
          RowBox[{
           SqrtBox[
            RowBox[{
             SuperscriptBox[
              RowBox[{"(", 
               RowBox[{"c1", "+", "c2"}], ")"}], "2"], "+", 
             RowBox[{"2", " ", 
              RowBox[{"(", 
               RowBox[{
                RowBox[{"-", "c1"}], "+", "c2"}], ")"}], " ", "c3"}], "+", 
             SuperscriptBox["c3", "2"]}]], " ", "t"}]]}], ")"}], " ", 
       RowBox[{"(", 
        RowBox[{"1", "+", "u"}], ")"}]}]}], ")"}], "/", 
    RowBox[{"(", 
     RowBox[{
      RowBox[{
       FractionBox["1", 
        RowBox[{"2", " ", 
         SqrtBox[
          RowBox[{
           RowBox[{
            RowBox[{"-", "4"}], " ", "c1", " ", "c3"}], "+", 
           SuperscriptBox[
            RowBox[{"(", 
             RowBox[{"c1", "+", "c2", "+", "c3"}], ")"}], "2"]}]]}]], 
       SuperscriptBox["\[ExponentialE]", 
        RowBox[{
         RowBox[{"-", 
          FractionBox["1", "2"]}], " ", 
         RowBox[{"(", 
          RowBox[{"c1", "+", "c2", "+", "c3", "+", 
           SqrtBox[
            RowBox[{
             RowBox[{
              RowBox[{"-", "4"}], " ", "c1", " ", "c3"}], "+", 
             SuperscriptBox[
              RowBox[{"(", 
               RowBox[{"c1", "+", "c2", "+", "c3"}], ")"}], "2"]}]]}], ")"}], 
         " ", "t"}]], " ", 
       RowBox[{"(", 
        RowBox[{
         RowBox[{
          RowBox[{"-", 
           RowBox[{"(", 
            RowBox[{"c2", "+", "c3", "+", 
             SqrtBox[
              RowBox[{
               SuperscriptBox["c1", "2"], "+", 
               RowBox[{"2", " ", "c1", " ", 
                RowBox[{"(", 
                 RowBox[{"c2", "-", "c3"}], ")"}]}], "+", 
               SuperscriptBox[
                RowBox[{"(", 
                 RowBox[{"c2", "+", "c3"}], ")"}], "2"]}]], "-", 
             RowBox[{
              RowBox[{"(", 
               RowBox[{"c2", "+", "c3"}], ")"}], " ", 
              SuperscriptBox["\[ExponentialE]", 
               RowBox[{
                SqrtBox[
                 RowBox[{
                  SuperscriptBox["c1", "2"], "+", 
                  RowBox[{"2", " ", "c1", " ", 
                   RowBox[{"(", 
                    RowBox[{"c2", "-", "c3"}], ")"}]}], "+", 
                  SuperscriptBox[
                   RowBox[{"(", 
                    RowBox[{"c2", "+", "c3"}], ")"}], "2"]}]], " ", "t"}]]}], 
             "+", 
             RowBox[{
              SqrtBox[
               RowBox[{
                SuperscriptBox["c1", "2"], "+", 
                RowBox[{"2", " ", "c1", " ", 
                 RowBox[{"(", 
                  RowBox[{"c2", "-", "c3"}], ")"}]}], "+", 
                SuperscriptBox[
                 RowBox[{"(", 
                  RowBox[{"c2", "+", "c3"}], ")"}], "2"]}]], " ", 
              SuperscriptBox["\[ExponentialE]", 
               RowBox[{
                SqrtBox[
                 RowBox[{
                  SuperscriptBox["c1", "2"], "+", 
                  RowBox[{"2", " ", "c1", " ", 
                   RowBox[{"(", 
                    RowBox[{"c2", "-", "c3"}], ")"}]}], "+", 
                  SuperscriptBox[
                   RowBox[{"(", 
                    RowBox[{"c2", "+", "c3"}], ")"}], "2"]}]], " ", 
                "t"}]]}]}], ")"}]}], " ", 
          RowBox[{"(", 
           RowBox[{
            RowBox[{"-", "1"}], "+", "u"}], ")"}]}], "+", 
         RowBox[{"c1", " ", 
          RowBox[{"(", 
           RowBox[{
            RowBox[{"-", "1"}], "+", 
            SuperscriptBox["\[ExponentialE]", 
             RowBox[{
              SqrtBox[
               RowBox[{
                SuperscriptBox[
                 RowBox[{"(", 
                  RowBox[{"c1", "+", "c2"}], ")"}], "2"], "+", 
                RowBox[{"2", " ", 
                 RowBox[{"(", 
                  RowBox[{
                   RowBox[{"-", "c1"}], "+", "c2"}], ")"}], " ", "c3"}], "+", 
                
                SuperscriptBox["c3", "2"]}]], " ", "t"}]]}], ")"}], " ", 
          RowBox[{"(", 
           RowBox[{"1", "+", "u"}], ")"}]}]}], ")"}]}], "+", 
      RowBox[{
       FractionBox["1", 
        RowBox[{"2", " ", 
         SqrtBox[
          RowBox[{
           RowBox[{
            RowBox[{"-", "4"}], " ", "c1", " ", "c3"}], "+", 
           SuperscriptBox[
            RowBox[{"(", 
             RowBox[{"c1", "+", "c2", "+", "c3"}], ")"}], "2"]}]]}]], 
       SuperscriptBox["\[ExponentialE]", 
        RowBox[{
         RowBox[{"-", 
          FractionBox["1", "2"]}], " ", 
         RowBox[{"(", 
          RowBox[{"c1", "+", "c2", "+", "c3", "+", 
           SqrtBox[
            RowBox[{
             RowBox[{
              RowBox[{"-", "4"}], " ", "c1", " ", "c3"}], "+", 
             SuperscriptBox[
              RowBox[{"(", 
               RowBox[{"c1", "+", "c2", "+", "c3"}], ")"}], "2"]}]]}], ")"}], 
         " ", "t"}]], " ", 
       RowBox[{"(", 
        RowBox[{
         RowBox[{
          RowBox[{"-", "2"}], " ", "c2"}], "+", 
         RowBox[{"c1", " ", "u"}], "+", 
         RowBox[{"c2", " ", "u"}], "-", 
         RowBox[{"c3", " ", "u"}], "+", 
         RowBox[{
          SqrtBox[
           RowBox[{
            RowBox[{
             RowBox[{"-", "4"}], " ", "c1", " ", "c3"}], "+", 
            SuperscriptBox[
             RowBox[{"(", 
              RowBox[{"c1", "+", "c2", "+", "c3"}], ")"}], "2"]}]], " ", 
          "u"}], "+", 
         RowBox[{
          SqrtBox[
           RowBox[{
            RowBox[{
             RowBox[{"-", "4"}], " ", "c1", " ", "c3"}], "+", 
            SuperscriptBox[
             RowBox[{"(", 
              RowBox[{"c1", "+", "c2", "+", "c3"}], ")"}], "2"]}]], " ", 
          SuperscriptBox["\[ExponentialE]", 
           RowBox[{
            SqrtBox[
             RowBox[{
              RowBox[{
               RowBox[{"-", "4"}], " ", "c1", " ", "c3"}], "+", 
              SuperscriptBox[
               RowBox[{"(", 
                RowBox[{"c1", "+", "c2", "+", "c3"}], ")"}], "2"]}]], " ", 
            "t"}]], " ", "u"}], "+", 
         RowBox[{
          SuperscriptBox["\[ExponentialE]", 
           RowBox[{
            SqrtBox[
             RowBox[{
              RowBox[{
               RowBox[{"-", "4"}], " ", "c1", " ", "c3"}], "+", 
              SuperscriptBox[
               RowBox[{"(", 
                RowBox[{"c1", "+", "c2", "+", "c3"}], ")"}], "2"]}]], " ", 
            "t"}]], " ", 
          RowBox[{"(", 
           RowBox[{
            RowBox[{"2", " ", "c2"}], "-", 
            RowBox[{
             RowBox[{"(", 
              RowBox[{"c1", "+", "c2", "-", "c3"}], ")"}], " ", "u"}]}], 
           ")"}]}]}], ")"}]}]}], ")"}]}]}]}]], "Input",
 CellChangeTimes->{{3.616488736843528*^9, 3.616488785362289*^9}, 
   3.616488820865835*^9, {3.6165938898919764`*^9, 3.6165939251899557`*^9}, {
   3.6166691708502083`*^9, 3.616669187860052*^9}}],

Cell[BoxData[
 RowBox[{"(*", " ", 
  RowBox[{
   RowBox[{
   "Every", " ", "time", " ", "a", " ", "reaction", " ", "fires", " ", "the", 
    " ", "gene", " ", "state", " ", "must", " ", "be", " ", "in", " ", "the", 
    " ", "active", " ", "state", " ", 
    RowBox[{
     RowBox[{"(", 
      RowBox[{
       RowBox[{"i", ".", "e", "."}], ",", " ", 
       RowBox[{
       "the", " ", "conditional", " ", "probability", " ", "becomes", " ", 
        "1"}]}], ")"}], ".", " ", "Therefore"}]}], ",", " ", 
   RowBox[{
    RowBox[{"the", " ", "solution", " ", "for", " ", "u"}], "=", 
    RowBox[{
    "0", " ", "is", " ", "sufficient", " ", "after", " ", "the", " ", "first",
      " ", "reaction", " ", "has", " ", "fired", " ", 
     RowBox[{"(", 
      RowBox[{
       RowBox[{"or", " ", "equivalently"}], ",", " ", 
       RowBox[{
        RowBox[{"if", " ", 
         RowBox[{"p1", "[", "0", "]"}]}], "=", "1"}]}], ")"}]}]}]}], 
  "*)"}]], "Input",
 CellChangeTimes->{
  3.616488529738139*^9, {3.616489170046303*^9, 3.616489238083613*^9}}],

Cell[CellGroupData[{

Cell[BoxData[
 RowBox[{
  RowBox[{"M", "[", 
   RowBox[{
   "t", ",", " ", "c1", ",", " ", "c2", ",", " ", "c3", ",", " ", "0"}], 
   "]"}], " ", "//", "FullSimplify"}]], "Input",
 CellChangeTimes->{{3.6164892478838863`*^9, 3.616489260395382*^9}, {
  3.6165939405755367`*^9, 3.6165939425176363`*^9}, {3.61666919232749*^9, 
  3.616669192677436*^9}, {3.6167479766676617`*^9, 3.61674801833648*^9}, {
  3.616748989491914*^9, 3.61674902328124*^9}}],

Cell[BoxData[
 FractionBox[
  RowBox[{
   RowBox[{
    SqrtBox[
     RowBox[{
      RowBox[{
       RowBox[{"-", "4"}], " ", "c1", " ", "c3"}], "+", 
      SuperscriptBox[
       RowBox[{"(", 
        RowBox[{"c1", "+", "c2", "+", "c3"}], ")"}], "2"]}]], " ", 
    RowBox[{"Cosh", "[", 
     RowBox[{
      FractionBox["1", "2"], " ", 
      SqrtBox[
       RowBox[{
        RowBox[{
         RowBox[{"-", "4"}], " ", "c1", " ", "c3"}], "+", 
        SuperscriptBox[
         RowBox[{"(", 
          RowBox[{"c1", "+", "c2", "+", "c3"}], ")"}], "2"]}]], " ", "t"}], 
     "]"}]}], "+", 
   RowBox[{
    RowBox[{"(", 
     RowBox[{"c1", "-", "c2", "-", "c3"}], ")"}], " ", 
    RowBox[{"Sinh", "[", 
     RowBox[{
      FractionBox["1", "2"], " ", 
      SqrtBox[
       RowBox[{
        RowBox[{
         RowBox[{"-", "4"}], " ", "c1", " ", "c3"}], "+", 
        SuperscriptBox[
         RowBox[{"(", 
          RowBox[{"c1", "+", "c2", "+", "c3"}], ")"}], "2"]}]], " ", "t"}], 
     "]"}]}]}], 
  RowBox[{
   RowBox[{
    SqrtBox[
     RowBox[{
      RowBox[{
       RowBox[{"-", "4"}], " ", "c1", " ", "c3"}], "+", 
      SuperscriptBox[
       RowBox[{"(", 
        RowBox[{"c1", "+", "c2", "+", "c3"}], ")"}], "2"]}]], " ", 
    RowBox[{"Cosh", "[", 
     RowBox[{
      FractionBox["1", "2"], " ", 
      SqrtBox[
       RowBox[{
        RowBox[{
         RowBox[{"-", "4"}], " ", "c1", " ", "c3"}], "+", 
        SuperscriptBox[
         RowBox[{"(", 
          RowBox[{"c1", "+", "c2", "+", "c3"}], ")"}], "2"]}]], " ", "t"}], 
     "]"}]}], "+", 
   RowBox[{
    RowBox[{"(", 
     RowBox[{"c1", "+", "c2", "-", "c3"}], ")"}], " ", 
    RowBox[{"Sinh", "[", 
     RowBox[{
      FractionBox["1", "2"], " ", 
      SqrtBox[
       RowBox[{
        RowBox[{
         RowBox[{"-", "4"}], " ", "c1", " ", "c3"}], "+", 
        SuperscriptBox[
         RowBox[{"(", 
          RowBox[{"c1", "+", "c2", "+", "c3"}], ")"}], "2"]}]], " ", "t"}], 
     "]"}]}]}]]], "Output",
 CellChangeTimes->{{3.616593933736456*^9, 3.616593943271781*^9}, 
   3.616669194321528*^9, {3.616747983512663*^9, 3.6167480207277*^9}, {
   3.6167489926930656`*^9, 3.6167490247508383`*^9}}]
}, Open  ]],

Cell[BoxData[""], "Input",
 CellChangeTimes->{{3.6164896250472813`*^9, 3.616489626307808*^9}, 
   3.616593955961273*^9}],

Cell[BoxData[
 RowBox[{"(*", " ", 
  RowBox[{"Plot", " ", "the", " ", "hazard", " ", "function"}], " ", 
  "*)"}]], "Input",
 CellChangeTimes->{{3.616489431866723*^9, 3.6164894503555603`*^9}}],

Cell[CellGroupData[{

Cell[BoxData[
 RowBox[{"Plot", "[", 
  RowBox[{
   RowBox[{"M", "[", 
    RowBox[{"t", ",", " ", "0.1", ",", "0.1", ",", " ", "1", ",", "0"}], 
    "]"}], ",", " ", 
   RowBox[{"{", 
    RowBox[{"t", ",", " ", "0", ",", " ", "100"}], "}"}], ",", " ", 
   RowBox[{"PlotRange", "\[Rule]", 
    RowBox[{"{", 
     RowBox[{"0", ",", " ", "1"}], "}"}]}]}], "]"}]], "Input",
 CellChangeTimes->{{3.616489701815688*^9, 3.616489752813457*^9}, {
  3.6165939614292383`*^9, 3.616593980973815*^9}, {3.616655286406912*^9, 
  3.616655443589139*^9}, {3.61666921456995*^9, 3.616669217599203*^9}}],

Cell[BoxData[
 GraphicsBox[{{}, {}, 
   {Hue[0.67, 0.6, 0.6], LineBox[CompressedData["
1:eJw91Hk4Ve3XB3BESIN5JjPHeI7pJ9K9EiWZp6SkRCSzijJkSCIkhCRUylhK
ccxT4iHzUEoyU+ZESoZ37+c5r7/O9bnOfa291nfdewvbuZs60FBRUeVRU1Hh
vyJ31p+kCdYe2KHqHre5OY/IDIS9rk7paKKkRD92Yh7V+r7IlHIqQHTf3O4G
tcyjBqKn43anauRilHrkcuI8+ieqS3fZsR1tNvD7OInMo4UbOyd9cztRh8Wa
y4tt8yjgbQFhJaMb+dcuq8HYHEqEXy9+Rn9ETVNMzw48mUNN6qGlM46DKDky
lt2dew7l7WcLVCkYQiSX6uD+n7PoR799+qXcYeRcwL54o20WBfIyjCxmjKKL
w1fzIoJnUVKSoeN89CRSyH987cDXGdR8t9/zm+M8qmtYPbrdaxrdSk5siict
IK1vVaGbMI1knZC1UsECUm8Y8FfZM4286O/6eeX+QDrPL7Da5kyhDR3lqoWM
n6hRdTN+quc74n577dBs9AoadORMbWL6hvQq6Q0nHDfR29cnNsf4xxBp026Z
c2ET3fq9Ubj/wyiKErJtE91PBTzWFV7+d0bRJbuyy+b1VGDvQ5U5QD2KtCc8
6ot6qEHOxpRdb3IYjcwOnPVd3gZ9H++EWfkNog8xt4ti99FCTI2HRNzSV9Ss
sI8xJ4AWfu7uTO11+4oKPRNefqKjg6ga7o2y8wMoeFlvU51zO3iMHfn8xKEf
Ca2TU9dVGaBS89zRL7kfEXuawwKHHwPMZdHRL6t/RAyITVu+mgEGymbKW1s+
oPkgt+nTRxghgl7od/dyL6qiFVevOb4DbrmnJGXY9KDCp13RfQ92gFmq+4L0
Wjd6djhoeGFwB9zT+sQbk9qNYm713xJ2YoLo5wHvBke6kM3OuI8hvjtBQmef
wv2wTmT8HMk8qNgJLTfNfn1Q7ETahrOBr6l2wegwv/nIcAeSjdWVGLu1CzLo
+IbMdDrQGtvmJZ37u6HsfE6KtVYbWniT/4/NwG5oETP1e1/SisYsrPmvCO+B
/hYu2TuKreh9UtHbZzl7oHjIeWpIoQW17lJlpLVhBrdEvrjjxs2o6xhrcps/
M4yqhiY5TDahvog5ifupzBDiyd1IE9yExuiytOW/MAOvD4N/Vfk/aG2dK8jq
JAu81skZpDZsRDT7l3aL+rHAIQfat8a/GxDDtY6Hsyks4GY0vLs3swGx/bpV
HvKZBXLZE98b0zYg6bk/v/JPsMLgob/r/f31iCj7IcznKius6z4kPkysR6rO
hexa91nh7OsONQ2zeqQ14az4sY8V4qznZUY736ITX/tdqa3YYLdqMmf1aB06
zV+y9t6HDQbUjhRp5dche+uE24lJbCB2Xw9MrtQhjw/6OTIf2cDlnXnPt911
6FZb5ZiFJTtovl0p3TCuRTE7U7yFrrCDmkn7pV6xWpSgd4Vm+h473GkayJr7
U4PSG+SFgnrZgdeexrAxqwYVV6WfzDXnAIdXvtmKLDWoYs1v6tIlDjjhfpbr
2pdqVKdudRUlcAB954GspORq1FbMnNTTzQFiX/gVijir0fiL4K4NU04Yj7DP
20aoQlMzNmebvDgBAnOPTPyoRAvS6gvxcZzQfaK34UJFJVp7triL0MUJ7zyE
RcUtKxHNeFvqzx+cMDdOH3tYvBIxiObJVLFwgfgxpvX+5QrEnn7uqJkJF1yr
SFlVe1CBeAdQn4AnF1ClrunMuFcgIT5+x2+xXJCk8Ip2WqcCyST13Ajo4ALv
YPLep8vlSOuOTk2WETckSSUps5wrR0F6b3K63LhB4MC22+8PlqMqOtH49Whu
ID0O+B0sXI7U/anOm7Vwg0+JvlPDaBny/Z+7UeA0NzCWJ0YdbihDxYsDajk7
eECTKZ8xK6cMKV0oZ9rU5QHeZSbzea8y5CUmvUxw4oEm+ievm63K0MvB5K/m
4TxwtyAixhWVIVnLK69y3/HAAdmsF4u7y5DYIdJxSy1eSPtwhd+uuBTZbaRD
8FleqP92pmDwUSnKKN0tnR/EC86MmWmr0aWInzizRl3NC60+2Uq/HEuR9bT1
hOxXXhC2b1prtShFyc+a2o+v84LXaSNHknYp4hDIevxcgw+cTd/VRIqUIvM+
jqg+az7Ytk+l2Ze1FMXF37i87RofFFtfzR6hKUW7d9jpnijhg9QeFiO+8RK0
fYV/jlaFH7QM2perX5Qg7cLbHxXM+UF01j1W5nEJCnFdrbH25oe05UbX3/dK
0Mbox/iXr/iBdO3GhdzAErQ//XBAfwc/vFud+BPhXYKuWRed377ADxm1rQXV
TiVopSNu3yl5Afg1xWMkal6CVKOoRcMNBMDnc/NRfb0SdOmIx85CFwFg2B12
uxZK0EKlwSB9ngA8sn3RGi5fgr7lMoS9lhSE9D7vk0d2lSCJ8z5uXw8LAsmo
RiCRrgTZC08cZzwvCD08ARlCG2Q0lPRW2jZTELZ5x9cOz5ORoJkie+RbQTB+
NT7H/p2MTu1+tP5mRBBG9bv++I+Q0acbgR07hPfCg9mfpuO9ZMQNs6UqsBe+
z/smjLSTkeXfk0/O2O4F4daw+7ubyajLc9+V4od7oa+l2mS2iowcFFZ3kXYJ
QZLS4+sZuWSk3x/+lFtQCLQckh0in5KRcjiHJpWCEBhVcKmlZ5AR7SDRpd1Y
CPasZTNpJ5HRTGTVNvJZIbh4VuF0ZxwZdavqP0jzEoKQJGd0I4aMHsc4Nrsm
CMH88s1/LG6SUaT68lmLp0Lw4xIvl1cIGXlOhPzZXywE4VFCBwsCyQgOpEnt
7BOC54dGBsJ9yGhwtudmLp8wnB1iFE50JqOG+3aCcbLCILA+NJfqSEYvdBaK
rmoKA99enaEKezIKfMg0rmsrDNfF08a0bcno/NH7/kQPYYgXlLfPO0VGBssS
7NzBwvAgZc+QpDUZ8RtoHZp8LAzH2stmbC2w+f60f257LQzH+cP4ec3IaDrT
xqu4Xhg6NQ/cnDQmo7I130dhE8KQpu4TWqpPRifyCzZFpUXgq9NGDkEH699K
M4lJQwQSpVO2ux4iIyna9/I/j4nAEQk3zuqDZPT75IRNnasIrBwft4s+gO2b
/tJyTqAI7JlRfM2gSUaNr6mj794RgSsMzQOxGmSUyCRQceaVCJD53rI2qGHz
kXPNdOtEIGuvp6HX/7D9nVObVugWgb68dw0EVWxf5Wa8m0sisDpit1SihO3D
OdL3oZoofHmnnGaogPXPyc0cdlQU3mgl0RyTx/ZT9zTLxVoU7DKi1o3kyMiL
t/aDhr8oKDhNJnrJkJF1g6GbaLQo6DGz5d2RJqODXl/omNJEQemU6sE3BDJi
bl5R/lwtCtG3TFdYpbD5Loe11HaIgkWse5q+JLY/YTb7nGFRCKzP6Y2SwPZ1
VT7ed5sYhG6ycAuJY/sgOPzgPCIGVUJ2R6NEyGj19uXyAUsxmP7S/2ZDmIyy
58LCMs+LQdnwetBlzLRvnvEo3hSDgiv1r9yFyKiQkzz6+54YbNSa9CzuJSPb
q43Pq5+KgRdRt/sq5rID3w4avBODHdoKs3GCZOT06DcTe68YLGZ2t4ph5qBl
/PB5TAymfu3jLBMgI48mgrMTrTgcmT7uPcdPRhLmF+NCD2FGJ9P9+Miop9jv
lJ6ZOOhaOf4WxxzMEyXBck4cZLliVrp4yejL1/yytBBxaHqznKCMOfJg5Q2H
OHE4KajC9J2HjNQyWw1lH4vDqELIx3TM8RfmRkprxSHz45AUO2Zo2cgP6hSH
VfucyE5uMpqT3+NzZFgcYjLH/sZi1ltSYOqlkoCB4ZX3HJiprnsqLSAJ+H2o
w1eFC8t3OHi92EgCuDNfZVNjPqkd1xhgKwH9mt1e7ZxkVMz4+iTTdQngj/B/
4o7Z3uWteFeMBPzobvtxEDNLe/d8cpoEaLgv5HBgdklYCpWokoCIFDWZWg4y
4l2hNZxtlQBZE7rBZMyNJzi43wxIwAetb52emEX2quYfXJcAxYV3BpKYP+X4
9JzaLwnFP7VT09nJ6ObOW2mi+pKQHT6uHYRZ2T3ZaeqkJAypvh4/izlWuXTN
x08SVJpO/5DEfCCpqeHAbUlYEUky2Il5+s+nWLoHkvCz6/mNH2xkdLh6VSy+
TBIE55KcqjAvCTPNn2iWBK+bQQzPMD+6wVcq9FkSLka5XYjBvHZ0v8GLP5Kg
VJNteRZzYU/A5SY1KZDkrtTagzk7zN5u5KgUFM4QqlZZyShN9ZjRX2spsE/2
+D6BOTKZmyAXIAUVL0lqtZiDjm5yHI6RgposP+MCzFdWx2ls06Xgu5oGTRrm
c6def4mtlYJw3zKBAMzWu1KacrqkIMC+OMAVs3FVUHHdqBQ4BT08dxrzfiHD
2CU6Aqg22RccxMw+9u2QlR4B9Ab9u3Zh3nGvneh5kgAN9SdmqDFTHS4WiHQh
wMgbRZdfLNj3OCt0pTyGAIbFBrFDmEesnMd60glAc5lV/gPmPkaTztmXBODP
+yDWgvndRcG8vd0EOLx0m6UUcwU/XbLaGAFOHeimfom5sHX6hskyAUKr61EW
5jSF0tOhXNLQLmCZkoj5yk8z1smT0nCZj3zTF7NLpvrmpos0AFEhwxOznYXw
DHegNFzc17LkjNmQPPdOL0MaNHxTjpzGrO3UW3julTTIkRi0rDCr81Sk+9dJ
g0Ajq4cpZkm/iKsvxqRBe0T0zBHMgrIe5xuXpcH4wbCgFmb2AUuzoe0yUJaW
s0MTMxUSk2MlyMC6vs05JXxemuqhy64yUPCcuCiMue3109aYQBnQ2Kj8IYC5
3j6qLOuODOgtJrHxYn7VcCLh0ysZ0C58UsqKOdsHghfrZGBn+TONPfj8UpJu
TD0yMKeR3M+EOTJy6YjmLxlw32PgSYc5SKNf2ZJeFr42SDnQ4PnM1Aq7c8tC
tLyo9yYzlofhnb8Z6rKgv3vt0x/MGqzSBbTXZWHX8u2Kecxt1NZNrXdkQW2C
9/Is5jM/IkYTM2QhYaoPpjHf6PjORaiTheKEs3smMXPW8CgudsmCxPY/zOOY
cwqO6pePygJ7i5XoKF4vJifIgE4OVr6D7yBeL/BTCienHJSGVJQOYF50ZSwa
lJCDiCcTjF8wcxlc+O6pKwcc6qd6+vDzTATTxNty8H73Qbpu/PyqlYttqhzk
7Qwv6MT7mbp1U+q5HDCEMDp04M9v+lZW1iYHsmn6C62Y95dy94YOysFFyxPv
WvB+snXn9RfkQOCyeuZ7vF54tuggizxw5JACm/B6Pn2a2SLyYG6R6/sPPp8j
g5WnkjxwO1f4NeJ5HXaK2mYhD4cyo1Pe4edppZYlk+WhGG4r1eHnl47v+ZEt
D6129hdrMWePhhPKSuUB6XXl1GBurZu00e+Xh4pnsfuq8fkKuXw5ZuThE9kn
sgrv59GRuK9r8hCfIzRcidcLzmrwEFSA4tmVtAq8nsfHoX0KCpCxq5kOt8YZ
+r80oABSd556luP1kKPCvbMK8DK843gZnse6RHJppgJUhmSfKMHzmLUsDClS
AL0o1zEynseXmy3HGhSA7/Qub9yL5RNUXycVQDbz1INizGF5nHxZvxVg2aZN
GXeUwRPeEloi9FundxZhFtTsVg7mIEJs8Bw77knl6dpxASJ05qmWv8H8Unab
kZ4EEY4zetnj1uJXusD2PyIk9dtWv8bs+Dfu4VMrIkxFxiUUYk4wnHl79QwR
Spe8zXHXPNKZMnAiws+zBpy4uXV/q/7yIYL0p9z0V5i1H5jYNF8nQqEViyNu
j7nc0LRwIuhXKxNx/5Ng03E4iQgyjP6NLzEvTRb/4k0nwou+sHu4hTSYBeaf
EYFgx+2A23e47kJSMREc67MYcBPkpbZ96yUC00flMwWYLYODCRUDRPhTf3gf
7pCez0ax40QIL4pkw/35WnSq2jIRckxD37/AvL1tom7nOhEkmSVycCsKw/ch
WhLcnvkQjjuycVElgp0EjZxauriLefVP2fCToOrODAH3iOvTEJIYCWiuhe3E
rc5u1f5JiQS+cQ49zzFPn6l0kjYjAX/qXjfc3G8472xYk+BHhb8lbm16j6Iu
OxLQ58Qj3KnPRWj8vEiQqNnHhvsfKn8po2skkKH5u5GP52PWaygaQoLqxtop
3Pqr4Q/e3yXBpJVkPW5fg+Ha9PskSA6veIU7M0P9m/cjEhj5jaTjXjs8q8z/
igTjO9sDcD+PN21z6SCBTnUxwv15Im8J+kjgsXqKhHu7Oh0fxxAJzmy7JIr7
9BDZsXKeBMLVEwy4I5VYYu6ukMC1V2MtD8/npvMbh00SXA9cmse9W06Aevce
RQhxvNGHWz3oiuQIpyKwdlq04j7f3W5QLKgIDELX63BXXQ1JOS2vCMolbc9x
uzdMKhUYKIKxGd8t3DWQf1HWUhHc2vICcTOXezzJOa0Ixx5EXcb9suAPa6a7
InjEK9vjppKu0hP2VYTo3F8ncZtkhoSkBSnCrakNM9yLyUyLyXcVIeFxnzZu
LbYOAmeKIrTmPdXEHR+dcDb+sSLwrxeo4lYOEeiMfq0IQ3aXCLivXFR4GdKr
CPOm4Sy4G8Z/Tm4OKIK9EuNO3FxnSvYGTCiCZW/pdtwl5gfv+KwowhWlR2u5
mK2ONm94MijB8/ukn7j/aJq5ufAogfUf2yncKYpfBs5LK4HKhvAIbnVJB4Oz
GkpwjMrtM25/Zh9ZSxslOHktqAW3AB1VqrGbEmg8Um3AXfXnFtOx60rAwGxZ
g9t2jsVPJ1YJPMY+luGmGk2ZQo+UIOFFURFurZb8JuW3ShDv55qPO7SoKpsw
rgSW0yaZuOvTOsIF6ZXBc2n/Q9zbb42cZyMowzebXUm4dT2XdBiOKcOY8LO7
uCOtt4uvuyhD/uRsFG5xBpXn5/KVwUUsOwx3TdE5leZpZfD9Th2E++S5uEqi
jAoo+qb54f7FXKuT5KwCx9+p+OKWdRG0tP+uAo81g71xn2v0O09yUoXRc7ke
uOMcm0+2nfkf5Cv/dMVdS89jcvGEGsisL7jgvhrV4i3tuA/OB0X9axJLUOL3
S+pQSHT+17o0tsMPPDTAe/b0vz7zU1PW0GU/vHxv/a+pmoIzRQI04ZzKiX/9
KO0d/0r0AQjIt/rXtKcfXmi7jyA88D+/jlHv7zIFaHD7zwliFRwl7QDFF/7z
pTJN44f6B+G5439OqfN8xNZzEP6e/8/VzU8XI05qwX2K2SPmP/75pAU1FF84
sq/ygtUhSKCYxlel1Hn4EMRRnJpNKrrorA0tFHO2+fDNLWjDA4rv/qwM9vDR
gWaKJ3IvX3HyOgxVFPf+Dg2/vHoYUiiuPxyXHBJyBB5TPKJXrBlBrQsBFFMb
fR65E6QL9yimOlhMnXH1KMRTrJ3/QbKUSg9yKL7FtWLQFa4HBRSvqckxjNMd
gwyKPazP1a2EHgMyxcPByvbonj7kUXxth2O6PZ/B1nn2+PufIx4ZgB/FA53D
OdmChhBL8TNm6auNDwzhEsVvasVsfUSN4C3FtV57dSTzjLb635xJsv3GbrxV
P00og1/T3BgqKH5h2BpjGme8NU+l/yqVU4cxRFA8Pxq08Y7NBP6hWPgY/Zro
cRNwotg5Ovntxj0TyPz/ftoJtz/1mEDM//+/K115+pcJBFMsdIz96xq3KaRS
HNWwQRSyMd2aj1lgyaAm1XSrn3jv785nvpjCwP/nXb9Ns5bXDLIp9ucQ3CNy
wgxuUhyXftflfaoZvKI4h0DXfGnIbCvvvpjQHyl7zeEuxduXqHlqT5tvPS+L
+CowbdIcsih2ano+0SptAYkUE+xyDdddLbbuC82HV0E5+RZQT3H/0dJCi2mL
red9+MXjoadguXUfu55ck0PelhBI8bjMxJuXhZbwkuLfr032iyxabvXvrzri
a048vjXvZolX0U2341v38emlUwHUhcchlOJjxMM6/svH4T3FjI3qH72Vrbbu
X6ONwoWL3lbQRLE6vfHLolKrrffjxUuPlc1Nq6336/8AnWgisw==
     "]]}},
  AspectRatio->NCache[GoldenRatio^(-1), 0.6180339887498948],
  Axes->True,
  AxesLabel->{None, None},
  AxesOrigin->{0, 0},
  Method->{},
  PlotRange->{{0, 100}, {0, 1}},
  PlotRangeClipping->True,
  PlotRangePadding->{
    Scaled[0.02], Automatic}]], "Output",
 CellChangeTimes->{{3.616489721905066*^9, 3.6164897533053513`*^9}, {
  3.616593962824511*^9, 3.6165939818088827`*^9}, {3.61665528372753*^9, 
  3.616655444692848*^9}, {3.616669215627117*^9, 3.6166692180359573`*^9}}]
}, Open  ]],

Cell[BoxData[
 RowBox[{"(*", " ", 
  RowBox[{
   RowBox[{"Calculate", " ", "waiting"}], "-", 
   RowBox[{"time", " ", "distribution", " ", 
    RowBox[{"(", 
     RowBox[{
     "not", " ", "very", " ", "nice", " ", "expressions", " ", "but", " ", 
      "tractable"}], ")"}]}]}], " ", "*)"}]], "Input",
 CellChangeTimes->{{3.616671882427228*^9, 3.616671890045891*^9}, {
  3.6167364129412127`*^9, 3.616736427349365*^9}}],

Cell[BoxData[""], "Input",
 CellChangeTimes->{{3.616490118655253*^9, 3.6164901363757963`*^9}, {
  3.616490185640649*^9, 3.616490187431694*^9}}],

Cell[BoxData[
 RowBox[{"D", "[", 
  RowBox[{"1", " ", "-", " ", 
   RowBox[{"Exp", "[", 
    RowBox[{"-", 
     RowBox[{"Integrate", "[", 
      RowBox[{
       RowBox[{"M", "[", 
        RowBox[{"t", ",", " ", "c1", ",", "c2", ",", " ", "c3", ",", "0"}], 
        "]"}], ",", " ", 
       RowBox[{"{", 
        RowBox[{"t", ",", " ", "0", ",", " ", "T"}], "}"}], ",", " ", "T"}], 
      "]"}]}], "]"}]}], "]"}]], "Input",
 CellChangeTimes->{{3.616669327595729*^9, 3.616669345858437*^9}, {
  3.616671842354032*^9, 3.616671877470169*^9}}],

Cell[BoxData[
 RowBox[{
  RowBox[{"f", "[", 
   RowBox[{"T_", ",", " ", "c1_", ",", " ", "c2_", ",", " ", "c3_"}], "]"}], ":=", 
  RowBox[{
   SuperscriptBox[
    RowBox[{"(", 
     RowBox[{
      SuperscriptBox["c1", "2"], "+", 
      RowBox[{"2", " ", "c1", " ", 
       RowBox[{"(", 
        RowBox[{"c2", "-", "c3"}], ")"}]}], "+", 
      SuperscriptBox[
       RowBox[{"(", 
        RowBox[{"c2", "+", "c3"}], ")"}], "2"]}], ")"}], 
    RowBox[{"-", 
     FractionBox["1", 
      RowBox[{"2", " ", "c3"}]]}]], " ", 
   SuperscriptBox["\[ExponentialE]", 
    RowBox[{
     RowBox[{
      SqrtBox[
       RowBox[{
        SuperscriptBox["c1", "2"], "+", 
        RowBox[{"2", " ", "c1", " ", 
         RowBox[{"(", 
          RowBox[{"c2", "-", "c3"}], ")"}]}], "+", 
        SuperscriptBox[
         RowBox[{"(", 
          RowBox[{"c2", "+", "c3"}], ")"}], "2"]}]], " ", "T"}], "-", 
     FractionBox[
      RowBox[{
       RowBox[{
        RowBox[{"(", 
         RowBox[{"c1", "+", "c2", "+", "c3", "+", 
          SqrtBox[
           RowBox[{
            SuperscriptBox[
             RowBox[{"(", 
              RowBox[{"c1", "+", "c2"}], ")"}], "2"], "+", 
            RowBox[{"2", " ", 
             RowBox[{"(", 
              RowBox[{
               RowBox[{"-", "c1"}], "+", "c2"}], ")"}], " ", "c3"}], "+", 
            SuperscriptBox["c3", "2"]}]]}], ")"}], " ", "T"}], "-", 
       RowBox[{"2", " ", 
        RowBox[{"ArcCoth", "[", 
         FractionBox[
          RowBox[{"c1", "+", "c2", "-", "c3"}], 
          SqrtBox[
           RowBox[{
            SuperscriptBox["c1", "2"], "+", 
            RowBox[{"2", " ", "c1", " ", 
             RowBox[{"(", 
              RowBox[{"c2", "-", "c3"}], ")"}]}], "+", 
            SuperscriptBox[
             RowBox[{"(", 
              RowBox[{"c2", "+", "c3"}], ")"}], "2"]}]]], "]"}]}], "+", 
       RowBox[{"2", " ", 
        RowBox[{"ArcTanh", "[", 
         FractionBox[
          RowBox[{
           SuperscriptBox["c1", "2"], "+", 
           SuperscriptBox["c2", "2"], "+", 
           RowBox[{"2", " ", "c1", " ", 
            RowBox[{"(", 
             RowBox[{"c2", "-", "c3"}], ")"}]}], "+", 
           SuperscriptBox["c3", "2"], "+", 
           RowBox[{"2", " ", "c2", " ", "c3", " ", 
            SuperscriptBox["\[ExponentialE]", 
             RowBox[{
              SqrtBox[
               RowBox[{
                SuperscriptBox[
                 RowBox[{"(", 
                  RowBox[{"c1", "+", "c2"}], ")"}], "2"], "+", 
                RowBox[{"2", " ", 
                 RowBox[{"(", 
                  RowBox[{
                   RowBox[{"-", "c1"}], "+", "c2"}], ")"}], " ", "c3"}], "+", 
                
                SuperscriptBox["c3", "2"]}]], " ", "T"}]]}]}], 
          RowBox[{
           RowBox[{"(", 
            RowBox[{"c1", "+", "c2", "-", "c3"}], ")"}], " ", 
           SqrtBox[
            RowBox[{
             SuperscriptBox["c1", "2"], "+", 
             RowBox[{"2", " ", "c1", " ", 
              RowBox[{"(", 
               RowBox[{"c2", "-", "c3"}], ")"}]}], "+", 
             SuperscriptBox[
              RowBox[{"(", 
               RowBox[{"c2", "+", "c3"}], ")"}], "2"]}]]}]], "]"}]}]}], 
      RowBox[{"2", " ", "c3"}]]}]], " ", 
   SuperscriptBox[
    RowBox[{"(", 
     RowBox[{
      SuperscriptBox["\[ExponentialE]", 
       RowBox[{
        SqrtBox[
         RowBox[{
          SuperscriptBox["c1", "2"], "+", 
          RowBox[{"2", " ", "c1", " ", 
           RowBox[{"(", 
            RowBox[{"c2", "-", "c3"}], ")"}]}], "+", 
          SuperscriptBox[
           RowBox[{"(", 
            RowBox[{"c2", "+", "c3"}], ")"}], "2"]}]], " ", "T"}]], " ", 
      RowBox[{"(", 
       RowBox[{
        SuperscriptBox[
         RowBox[{"(", 
          RowBox[{"c1", "+", "c2"}], ")"}], "2"], "-", 
        RowBox[{"2", " ", "c1", " ", "c3"}], "+", 
        SuperscriptBox["c3", "2"], "+", 
        RowBox[{"2", " ", "c2", " ", "c3", " ", 
         RowBox[{"Cosh", "[", 
          RowBox[{
           SqrtBox[
            RowBox[{
             SuperscriptBox["c1", "2"], "+", 
             RowBox[{"2", " ", "c1", " ", 
              RowBox[{"(", 
               RowBox[{"c2", "-", "c3"}], ")"}]}], "+", 
             SuperscriptBox[
              RowBox[{"(", 
               RowBox[{"c2", "+", "c3"}], ")"}], "2"]}]], " ", "T"}], 
          "]"}]}]}], ")"}]}], ")"}], 
    RowBox[{
     RowBox[{"-", "1"}], "+", 
     FractionBox["1", 
      RowBox[{"2", " ", "c3"}]]}]], " ", 
   RowBox[{"(", 
    RowBox[{
     SuperscriptBox["c1", "2"], "+", 
     RowBox[{"c1", " ", 
      RowBox[{"(", 
       RowBox[{"c2", "-", 
        RowBox[{"2", " ", "c3"}]}], ")"}]}], "+", 
     RowBox[{"c3", " ", 
      RowBox[{"(", 
       RowBox[{"c2", "+", "c3"}], ")"}]}], "+", 
     RowBox[{"c2", " ", 
      RowBox[{"(", 
       RowBox[{"c1", "+", "c2", "+", "c3"}], ")"}], " ", 
      RowBox[{"Cosh", "[", 
       RowBox[{
        SqrtBox[
         RowBox[{
          SuperscriptBox["c1", "2"], "+", 
          RowBox[{"2", " ", "c1", " ", 
           RowBox[{"(", 
            RowBox[{"c2", "-", "c3"}], ")"}]}], "+", 
          SuperscriptBox[
           RowBox[{"(", 
            RowBox[{"c2", "+", "c3"}], ")"}], "2"]}]], " ", "T"}], "]"}]}], 
     "-", 
     RowBox[{"c2", " ", 
      SqrtBox[
       RowBox[{
        SuperscriptBox["c1", "2"], "+", 
        RowBox[{"2", " ", "c1", " ", 
         RowBox[{"(", 
          RowBox[{"c2", "-", "c3"}], ")"}]}], "+", 
        SuperscriptBox[
         RowBox[{"(", 
          RowBox[{"c2", "+", "c3"}], ")"}], "2"]}]], " ", 
      RowBox[{"Sinh", "[", 
       RowBox[{
        SqrtBox[
         RowBox[{
          SuperscriptBox["c1", "2"], "+", 
          RowBox[{"2", " ", "c1", " ", 
           RowBox[{"(", 
            RowBox[{"c2", "-", "c3"}], ")"}]}], "+", 
          SuperscriptBox[
           RowBox[{"(", 
            RowBox[{"c2", "+", "c3"}], ")"}], "2"]}]], " ", "T"}], "]"}]}]}], 
    ")"}]}]}]], "Input",
 CellChangeTimes->{{3.616669593926372*^9, 3.61666961426518*^9}, 
   3.616671568258308*^9}],

Cell[BoxData[
 RowBox[{"(*", " ", 
  RowBox[{
   RowBox[{"Plot", " ", "waiting"}], "-", 
   RowBox[{
   "time", " ", "distribution", " ", "for", " ", "two", " ", "different", " ",
     "promoter", " ", "time"}], "-", "scales"}], " ", "*)"}]], "Input",
 CellChangeTimes->{{3.617004649888554*^9, 3.617004669722082*^9}}],

Cell[CellGroupData[{

Cell[BoxData[
 RowBox[{"Plot", "[", 
  RowBox[{
   RowBox[{"{", 
    RowBox[{
     RowBox[{"f", "[", 
      RowBox[{"t", ",", " ", "1", ",", " ", "2", ",", " ", "1"}], "]"}], ",", 
     " ", 
     RowBox[{"f", "[", 
      RowBox[{"t", ",", " ", ".1", ",", " ", ".2", ",", " ", "1"}], "]"}]}], 
    "}"}], ",", " ", 
   RowBox[{"{", 
    RowBox[{"t", ",", " ", "0", ",", " ", "10"}], "}"}], ",", " ", 
   RowBox[{"PlotRange", "\[Rule]", "All"}]}], "]"}]], "Input",
 CellChangeTimes->{{3.6166696194358883`*^9, 3.616669636414179*^9}, {
  3.6166715762858667`*^9, 3.616671630862842*^9}, {3.6167364352432833`*^9, 
  3.616736448874279*^9}, {3.61700000198251*^9, 3.6170000489165154`*^9}}],

Cell[BoxData[
 GraphicsBox[{{}, {}, 
   {Hue[0.67, 0.6, 0.6], LineBox[CompressedData["
1:eJwVlHk0FPoDxZW0UD3Lyyuy1IiypuWV9X5LRSVFSU9FJiLtohfRU5I8jCXL
RLJVQrYeiiSNbWxjMrKHjC1jQoy9/Pr9cc89n//uOZ9z7jrqFQuHhUJCQnm/
8v+OvU1drG0fYFj29tDrn/PDKOUomlopnsePQC0psdxhzJcX+SgqukNMRGaC
7zyM2OIgBRFFf/RY7o3SaPmGiwZulyYVHoGq1v/W/D0fnFmn8BGFFGyKdLms
lcXDjQr5zcPZqeiIjIihXeNB5mFDNd/oJZ5krXSL38oDVZUI8xwzYc9vl2rI
H8TNl2L535teQTbTim7E+oolbd0qfIV8aH1jT0WvGkBz8Tu3oYF8mNMvFBt8
6Ufqc3oJL7sA5dsf/OWW3g8zFzPbQaNCTF9YvPuxcT8ilxVE9ju+R77zD2b0
3T5IPmYuHG1iwKvk548piV7MrsxLuapfgkmT5XYb+3rQcyfpyEh8CXQ48fmc
gh7kOd5+Mny+FEmWE+l0hx5Yb92m+222DJZjd3bmFnORUBV3jadQCa3r9y0k
A7sxTs9V7QysxMjCsNOH7buxz7GaWz9diZV6ZskiBt0YEp60LOBUIdT25KLm
4S/YaWCm6+9Xg5kVxcY86y9gZ84tVBmuQ0OZWV7E3i5IYpnNCk02hn5XiH6n
1AU95XBdP3s2Wpd6C0wWdYE2njLm8ZENJVtlB1H/TmwL/eRATfuIE5yc0Z6w
DvxTpX5A25YD1dOiyUbMdrzIfq2cFsGB89IDcvzQdtTTdwtvqOGgMbq3WudU
O5QcTxSu1mmA1Mxwfc73NlQJ39MUkvqEWdc03oxyG6QN2iTryhsRmbddVjmt
BUTp3LDJj0bUp5wtUrjdgvNio9WMrU1wk91gHmfegsKWxb558U3Yczc7b9NM
M6g3tkzGejTj1nq1AkPzZmRk+rdd1GxFqrhwiJR0EwYlBwMP2LWiW+Drs3Gs
ESo3DhhuDG/FSy1Hu1h2I+L1xRK4061YoLDKIzGwEWGVgeesy9oQ76tBmVva
iBvc4FHjU59Rb/UxYonkJ7zaN5K4IfgzfIReKz4Zb8BwypFjwozP6DXnX73X
1ACnqxKvi1Q6oDHHL9R/0gDrH2Ge28c6MBGVucZIqwFxYtU+Er88JL2dFR6w
4cDQ4NYpb5suXMqKmpPcx0H7ZbXtw393QXZD0BFvDQ5W1wf01aR24XZsi7DC
j3qE0k33PxD/AifrP3qt4urhs4G1cr7tC0STW6dWD3+EIz4+GnLhwtE3lH3w
NRtCiRMFbQFcyLuOiVQ/Y4O+aG171VMu9NQvON0IZ4NZeU4+pZGLbHKj8LAL
GxuPzSU66PYglDusPK/FxoCTysuOBb0wPlFhxXGog3e1aW2tTC+ynK/z+ozr
sFrT5Vvh1l6cbkg136NaB5Oxws0xDr3YWNFl2jLMQoqXRa5VZS985JTvWd5m
wTnMq4gd0ge/0yURg8m1WChI7Hyf0odnTm98DWi1iLZiCmUy+jBKgyrLtRZV
a6WMgsb7MBBbznm2uxZqyS8q9p/ox3Pbjq+yX2ow9JbDZigMgCnreebhxhpc
7t3Ezcn4CsWRq+K0z1XosmlZ+qHyK+oKXaqZzCocbX6gWdvzFRWSWsZ/5lRh
Z3W/e6/MIN7YH5RKDqiCcPYzcWm/QeQeTXeq068C3XOd4d+2PKyyTDtUmFwJ
0Qn2WR8PHs4vZy3uiKiE1xVv/+AIHt7GCMVsulcJKrWzIbmah+8i0sf17Sqh
bhJ7oXnHEPZVrb65W64SH6TWPNIR52O47/Ox84+Z2BbELNqrxof+i5glI4FM
PF98s8d8Hx8RzMR9j7yYCJxu1HL25OPKcf1yc1smjneGl0cP8CF9/VbMYSUm
BlPFx2eLv4FNPyu/KacCouvuqXTuHMHWsx4T3QPlYOqHat3eO4KTq2T/ZH8u
x/0TT3bIWYxgfLGWWH19ORaGvDE+eWEEcV+tgiXflWPm55BjU+wI5n9mN3mH
lYPXbvmibuEobJVe7eCSctTQVTYV14zCN38b1T61DP/mbNO2bRlFio67pndC
GUzYu3R+9o6iU0nPM5VehtIlp/brz4+CEhQ6t8mvDIU3Qs6/0f4OlQxdU7Z9
GdKPTadkRX4Hcfl87dH6MtDEq1UTzowhU2S5s0ZyKfJ3yOWaXR6D5CH+yJ9x
peixuYK5W2P4qRoWYBpVCr10qWNWUWPgW3tcifErxcD+U14rWGOwypLULnUq
hZEPv85dbxyRlWtGlDRKMSX4zc1CWgDl0TgJi3cloMhR5+cpAnCXFV1MyCuB
2Z4c/3RtAew6crWnM0vwLOzEk6WHBJApuxP9IbEEFloJFUU+Amybrz/z34MS
pDttkVEbFWDtFfHrS46XgNp27L1wzQR2HjQt6BEwIBrz5dK1lglc/KDyz9YR
Bl5ZX17b2TeBkjqXeb9BBoRb/dwLFkxi9+0hwa5OBp42F2y9tmMSSS7BclNM
Bvo+Kb7oSJyE5ZHqBXaxDDizh0Ly3adA/eTdVrWfgWtl96hXVGZw4hVZmpDx
AdlXlx9dvf8HciRkGQdeFiPh1oXBzVZChPWTJ6/v8B534+bMx4cWkFZXnldF
/jsIcbpIoYcw6Sy8qr57SyGUXc/dPKYqQozMFKb/SCpAjyDquNi7xWRl/Du9
NqN8HOh19gq7tpQc1j2ap9H+GmY9IWry8qLEpY/xZzMtD4MlVG9muhgx71D3
9HHKhaZEo5yR7QriXpp+3Fg3B6IQ2LWPrSQf39+ZM9L6D8Z868n1luJk9Ixm
0k25V2hm2C+wVpcgq9Qj230VspH7oNRGUSBBVOKs3dWQhXMibl0sliR5aarF
Y2Rn4KzLrdzl0VIkyl7XpFImHVqOaixTu99JpMXTjL3xaaiTVBdz01lFPGQC
uq1lU/E2426MurA0Gf9+X6Ww5AVuLVA9UvNZmijHZtjqn02GaLuHyeWcP0jy
IZdIw7XP0ft8XXic52oyYJscYDP7FOEb1yzKt1xDtM0exBfWJyEk+lyFnaIM
6WmU6EisSYR1+GnW8n4ZEv3QyLWpOQFTe55NxxXJEh32yS2kIx7c3t03GX5r
SY6pDb9VKB6JBtqytXZyJH1mrbuZ3hOk+7pJOGrIE1nlLezylMfwszx7UFgg
T8y3WKr/tS0G29sTUvxqFUhBaM769zmPQN8Uk157UJHsSB/yYtvR8U9xEP1g
viIZslC+tG1xFA7JWj6rUlpH7qQ5iJSVRGDX5YqTEv7riIEa1+3r83DEraUq
1QjWkavceWX3uw+hVJIcaXZyPfn7deh1Se8whGgwVOuL1hNHzbagt8GhODe2
6GOlKoWwXJfZF9NDQM3+rugfTCGNolSj372CcfHu0bkDoRTSobj/eJpbMNyO
5jQtf0ghAXvCVPZcDsYDgRstJJJCzBKfC9+yDUaGzvRsVCyF3Ht0JvLHrmBM
f5hvfJ5GIaftsqsslwQjpH55UGkFhayc+Zd++CEN0UmXnO5XUojpddEMuUAa
klxZRibVFHJXcsaVf4+GPOmQmWoWhQh3ha4Ku0FDu7WUE+cThaTl3okc/osG
Fe4ao24uhSxjxRvOKtKwOcdD/mkvhTS5+en1rKFB17dt2qGfQt7f9+eyJGkw
VYnN+jpIIcGCQ1tTFtHgckFRfnSUQiZTOsuvDQTBU//O9KuxX/vpLyScvgTB
d0V3g6uAQpJvXlh0pjUI9MykgKkpClnw25GuYzVBSPRe5Fgw84vvpjLNy4KQ
Zu6w23OOQi7aXLU6UhSEnPXlcoY/KWRW3zDwyOsgFI0pT/86KBLIyjpnkRWE
/wH0MqpR
     "]]}, 
   {Hue[0.9060679774997897, 0.6, 0.6], LineBox[CompressedData["
1:eJwVl3c0Fn4DxXnMrOysjJ6kKNGk0v2WUEgpolJEQr8SRYUnJDJCVoiyZ9mj
jAiRmURK2RmZZWbn7f3rns9/95x77j3nSpneOGVOoaOj20VPR/d/fe5syqx4
+dFBKs2Dtrr6G5UtktoGklZgU1AJ/tn7G6vvSx9ISjqgJMf+/Ni733he5ifB
JOmNop6FIC2v37imYn99TuIpQnf9SbzA+xstS5YhExKpWP11ZbxA7hdY2n/I
jEsUQp/R4fWTm2NoKyuxHxsqRIx4YUePwRheJIW/G80uQvTE0h01lTHo3NQx
HlF9A8uX1pnnWMcQuqYo9KfFW8hPG7rkRI+C91kNZfJrBTzYM9soLSOIrYu2
HZWoRdpO2Sx3rWHMhOfLdvvWwt9otLdFcRjqFvV9zQu1WM+5M1pFaBhjDHP6
RS11YL4YqWMyMAQlFZ193p4NiEoaeNjtOoSmzGWKzO+P8BrPH05/8xMudVs1
FY1bcHvdetvP6oNIyX696eWTFjT5yP45pDCI5vDDDNINLXj88mfDe+FBbLQw
fCOk/Bm7DTnWCo4PoI7BXZ6OrxUKSxlHa0IGIKjSzvvx/Rf0ZxrOXRnqR0am
d/s1+e/4vRJybjy6DyO8I76al76D7cVTOku/Psjc1jy4OeQ7Ms6zuc849iHm
AHts38J3eJxR6jp8pg9Btb5XzlW1I9AngS6Xsw+3+x5Pahh1wv7Yw33NLj8Q
zV7/gEetB/N8ljlPbXpxUMXJyPViD97zGzdtN+lFh7Xc7t93eqAgHV3ReqIX
Qs2PBhte9ICF0j14cnsvAsO1j3lx94L9dasH5XcPHkg3cq2292KkUmCNum0P
LPDp6djNPlAEyz430XeDLu5PUfujPvRPeP7QHOhCOKNYR11CH5yXfw1213Sh
pvaKeOqXPiSb+V0/F9CFzXrLceb7+tEiP5PmL9mFIUuZtC76ASDos3CXWieu
Bt0rbQoYhN28ynPr+HZQZuO636YOYuLX+g/rfNoRYVBDl1kxCIHMqN9tNu2o
E+NT9ZsZxO6H3dlxB9shl5xSfczwX47LYfm67d8xVtzSVCExhNR8QV024e+w
HtjSl5cxjNvBez7qJLah5+I31vLaYeQKcbr2+7bhdJuX/If+YcweXt4dbNcG
pfqfDgMiIwjNuKm5/0gbGLITuQU9R6DgF6+d2/8V4TSpg3eMR/HW81LFVtmv
KOcTfqrMPY6pmt0ske9bscuvplRNbhx767fel8puRRLz3X5d9XFIUBmWSiJb
4bvwZftV2jhkdlBClGxbcaY75H3E0DhyN2kMKa5vxcgL7pmlsl+gYy9pkHL4
DDYpd5lupQm8pnammZAW1BwI3O6sNoGUATbZt/IteGgYtXf9qQmMiTrfl1/f
AkpAgcb5/yZQypPgjMVmLP4ds/j6fALv0wwnN+c3Y7RDP+UjZRI+Nu8G2OWb
0RAus6WsYRJXvYceJMl9gk/eLkXjb5MYi9OSpIh9wtGmQ8p/ByZhntaZcY3j
EypZjI4dWJ2EBY+2lfV4E97cDrAqUJxCmZJL1YasJqTrLaRmhU5hmw/rt8NK
TfDnrpeNNZnG03IXKUpSIwr3rs/XsZ5GU3Bwzi/PRvRfvIFlp2nwXa4wW7Rq
xP50Pj2DsOl//UaitXwjho4Z3eNsnIZpfRq1uuADVB+Mf3TYPwMQs5tiLQ2Y
n11rf0pwFkdbXXjd1teDut50dZU6i9T2d46CDPXQOZLnna44C3Murr3vh+qQ
GGQYxXp8FoF7NfbdyavDqe2x1aUPZvFqf6GB2PE6pFvuEJGbnEV70sbscw9q
Ydqu95ah4Q9WYzpLRyk1YIvsvW777Q8KteMXpMaqkXPOWqx78A/SjCz1b7RW
g+G7p0MR/Rw0C7J4TqRUI6GtaKft3jmwVRZwSZ6oxmCrZEpX3BxcZQ7MTMe8
x9WmsYBCh3kYz2bPvterAm+AA2Q855GoUGaaT6pQdIL5V0jIPFT0OmULtlaB
/aOElk3mPGjapxwWGauQ9uEUk8zAPLyapD/eeFWJX3UFDiEnFyAZ+iaOfX0l
bKvcTW/ILMLWzHuP83wFxPvVmf/sXMQF69QhuqEK1FPWvKCRRfiLX9wR/G93
pYnfpPfZRRRfgO7gqwp8K3rimvBoEUWmbFJqtytwKCsp6tvvRVgNxhu0zZWD
J7Lmu2rBEootRk2mmMpRWujjXFe5hGFusdPac2X4r017g+6nJRyJiBTLGypD
lcAnq4sjS6hnG6FLry+DQ8C3+btiy5gK2xF7OKgMvR4jghmuy+jzvbA8KVWG
bBuO00LHVsB/M3WEN7QUDRF8DulnVjBxtPrOd4dSDFaKRB++vILoV24/Sy+U
QkR4y+g1lxVwpdTNdUqXwr1c7UF5/gr01EVjbV+X4AyvS+7VDX/xxa02sbX7
DRZzJ/lKlv7CboFrqe5IMfi75pVPrVmFi9xrizm5Ysiz0pn8FFzFhmS6vSp8
xTAz4krj2bEK3S+dIfw/itDAKHfkiuUqOEZu3PntWoQo/ct2a1tXQafziIZ3
hYh1+m9EwYCOrL0nvxRxtgAKZWvmPS/QkdbEyu7dagUoY0xh6jajIxIiCnv7
FQrQ49cv6WdDR5ov5007shZAPOaCwbA3HbFFdKR/wWtEVJ6ojH3zj7kS4w6K
vUYQ564o3g30RLtSc+HIZD7copd1Z8boyYqUivOBxlycVCiwlZumJ7SmM4RW
mgvx8luBpgv0ZKrHLqcuIxdFP0aampgo5OHYuRvBj3MxJf3tRLo4hTSenapr
1s2FaVr+8SsnKUQ0K3/rSlsODhVaH2vLpZCrQ5JaCZPZ4NKUtVpbRCEvY0/L
xvRlo+P7gJd6GYVEizoJprZm4+6yUU1eA4UkpN7s7y3MRha0NAIHKKTdSoD+
l1s2JN/LqGmuYyDfvNRyzddlg66lh7xxZCD5/pVzrsey4D5cGut4n4FUKXF7
zu/Pwhq65xRlLwbins755p58Fni3na3Mf8JAzL2Od2fxZUHa85NGZhYDEVIL
57ItyYTm/gqduEEGwm0T3On2KwPB8fFGXqcYyWya0mShWTqEiu6XqJ9lJHUU
3OnSSsezJmNxJhNG4nSClU50VzqSVkR77l9nJJ4X8163M6ajwCDEzMmLkWjp
xwk4JKehg93jqnUpI7E46+/PNfkSm+yu3NWTZSI78nY60z95gW37uk9HKzCR
aiNmDZP7L7CLznD7yB6mf/kz2n+6/gKHfY8NuqgyEW3m00Uj6i9wMWGr3ksj
JnLrnBdlbiEVoZ+ntlMeM5F1x8TdLMxSwbTb5WfmNBNhoNfV26maAo6luYrF
BSbyo9NqrkQxBbzlNlFqdMxEMGlhzFAyBZLHTfXbOZhJykOlwLcryThgrvaO
eRMzsQ/25dQpTIbdE/boC4bMZKe2vavpzmT0z4adYS9hJh8v/Ail35mEuEM7
b3W+YyYf4hSwdUMSjP0aH2fWMRNRHq8RC54kfN/IVHu6jZmsqVhl4J1IxKfT
N/c/m2Ym+n01Z7dnJKI0W1tymywLKXM46u2yLRFh1+lHdMJYyNIa0VP0SgnQ
K3zGLBXFQvxC257KbUkAL5MSdTqBhcROWLZcFkmA/zNro7AcFgKPg10MK/Fw
r29v7P7AQnoyexOnKuJhs+VVrg0jK4n+0VrroRsPzYGr94JsWQmrMv+kqEMc
1O9R047cZSUvJ97UHrkWh8MCHd//OLOSOe7OY47GcdindlzpvC8rmcqS52RX
j4Ns4vZpajIrCdWI2l/BFwd28xnL/A5WUta39iAtOxYN/ff02jTWEKazPlG1
szHQ6Q+QExdnI72f32j5H4xGg1z/Z6ONbERfc3K4WS4aWrf2OkfKshHtC46R
m4WjcZTS1SS0l42I2s/NMc9E4bCk3G2+k2zE2Gai1e9FFHYbVZWxurERc+ll
3VciURD7vKA/PcBGhBV7s5lZniNC9Piq4hgbeV541O/En2cQNotJsZliI3sv
hAQnDzyD4JT60vhfNlL/y/Wne+UzcHOHxAytYyfrPNTEp92egUFbfrTzGDsJ
ytnsGkh5hpF3pq416exEVdrc5zZHJCQC267657GTPcceGWgsR0Dvoo6+XjE7
2dQ5vCwzFoHSeWXZnhp2ciPO9LFQQwSCtvF8nutjJ8JSFtz5vhHYH/ZWRkaE
g6yJbIz9wB0B36tiHz0echApt6tHeDY+hTzPl/WqxpyEuVE7/dWtMAz6Dbo9
MeckaLzj3W0Rhudscz9//sdJukkXH59RGDgYhXJ873ISgkdsEUfCMPLnrPqX
QE7yULnWbJNgGBI7Oq2tKjmJ6cZYVoXiUIilDLx9vIWLOMnYSb3jCAUbZi91
THOR/KFk7cH6ENw9tJn11SIX2ZJyUjKpPASDquczHtOvJREmfz/deB2CiqPl
i4fXriX1154mScaHwPGUX3Cq7Fry8NythT+OIRg1l666fWktMQyW8bu+NQQN
vvqbeT6uJYV/v5UeDA2Gxvi5uQ363IRfQjnl1oMgRPE/aHEx5CZ0K98cHzoF
YWb/y8yO89yEQl+cEHMrCDE+SxahptzkT55Dz4hZEBZlnrWtseEmM7l7t3w5
EoQ0087CCR9uwmGcHUfPGgTuNmNaaRk38QxIaHAMDkRbxWX6c1t5SPj5rvv3
SwIwcei7yL3tPERUIl485nUAWMpP7IrZwUM4rByy3mUHYM/bfRaDSjxEWj4u
RjgpACHF3B9uqvEQpZZmBbrHATiR9yb80UUeMqXmz5V3KQDvE/kVSgJ4yBmW
hsdhbAHI96q8KDnLQ+pEzFTfNfsjRbNeyHOeh+y7li5qVeOPCI7m5vElHhIr
8XyTUKk/XAO61YspvOSWb3tGYKo/tMMX5c9w85KKDYsPJl398SNZYfWRHC/Z
+FZF2UjRH1zVz6LnLvGSJZEkWnS4H64w2fc0NvISv4KRLhYXX4hI1H5d+sRL
FK7d2a16xxeNSus/bm7lJXxCc+XuN3yx51pViVs7L1HerWguYuIL5haByD1D
vGTPLSeFx4d8kRjzSj+Kno8YZG1qeMrki/7983XXd/ERHS6HKvagRzC76ZTP
EcFHBsy5DJSLfbBnR1f+lud8RLqDQWguzwdsU+SVegwf+fHlqV9hhg+ybJlf
uybxEdFVOQ/tOB8s2wQWzOTwkcBDNltfePsg9EZycUc9H9EY4nhOzvqg9lpL
edoKH2EdFOx/s+SN7RZyjdqX+MmpA5HWgse90WUlcSP9Mj/p0nC0sdHwhu81
Pm4uS37S3VrT2njIG8O2S7ofrfmJtKRwYfgeb8TT6lt1afyEt+Wwpcm/374u
6L/OM2H8hElre2LxjBdW37wcM/nAT/hxy8Q9xgsfebey2ysLkOyXPZFuDF44
eP36cOQBAdKpnGQoveqJjOqM6goIkKPNk1z1i57wpym6c6sLkM1TLBckpjyh
Pbhn5eUpAXLFTmXHaI8n6goP/f7xnwDh9a+5xPnWE1UmBi0nowRIXQCDmdU9
TxRnuEVuZRAkTKPBBjP0nnCilz3Z0ClIfI3373MReAi2Dsej1nnryOWrfYZq
JzwwkCQVEk0TIk/KO9fuzXBHyGZhxkJ9YTJp55UkzO+OgIgr1ZckRUjgV9U9
T4Mf4FzIhUaOnyLErErw40apB5g/krgQXSpKtvqev6OX6Ya+gcN3KzzFiJfk
vXaW426IU1EU/XBpPdlefVDEdvg+0j3seSy2iZONbrcsmwPvw1PfTIthVpxI
Se9PXkfuY3dHbKrnBwmi2nIy59yoK8K3RKZ/0JIk+w5zD1+KdoVLmV+4VqEk
6dpeYTVzwhXHRfUT6zZKkcbkciN3Rlccsq4+z+MtRZRfbZ7XcHVBtJjpxoZZ
KfJ6Zid9z29nbHyXHKpzfgNZOyW/8ew1ZwRsq5BtLt1AyoeVPPf9uocr04yf
amWpZHbpXaSu5T2YZk9Jej/+xy3S18fHabjmdnpZM5BKitPdTjaN0mB/Ou8r
RzCV8OSomeYO0+A1a+8fEEolny0/cTsO0JChvLAU9pxKXFqrw9d00rBQvvol
6SWV0D8J0FRsoCGgmcOvsppKWs6bjMS9oCEi/rrlw1oqudVs7/EohYZ4u0bV
o/VUMvI28rhdEg2vBAMW6xupZIPrxGX1OBo6zvFZtrRSiVx7fMbYUxpk+oRV
f/RRSZmSc+IhbxoU8hzFEwaohLwY49jmScM+j/YF859UclzuQ4yQBw3aMs+z
hkeoRKG55PiEKw03/5MUn5ykkjl/3eLYuzTQDtxfyJmmEkPpIx7+t2nw4Pzx
2W6WStwcjJyc7GgIz4x/ND9PJWpv20b1bWiIc2W0KFr85292yxVVaxpe6pof
pi1TiZOtE4fiNRryNrxff/DvPx561yV+lYbS6U0L/w4kSRBY7OCwpOF/lHYe
qA==
     "]]}},
  AspectRatio->NCache[GoldenRatio^(-1), 0.6180339887498948],
  Axes->True,
  AxesLabel->{None, None},
  AxesOrigin->{0, 0},
  Method->{},
  PlotRange->{All, All},
  PlotRangeClipping->True,
  PlotRangePadding->{Automatic, Automatic}]], "Output",
 CellChangeTimes->{
  3.6166696369823933`*^9, {3.616671572532037*^9, 3.616671631245126*^9}, {
   3.6167364359991703`*^9, 3.616736449330472*^9}, {3.61700001385506*^9, 
   3.617000049316358*^9}}]
}, Open  ]],

Cell[BoxData[""], "Input",
 CellChangeTimes->{{3.616999976342538*^9, 3.61699999308286*^9}}],

Cell[BoxData[""], "Input",
 CellChangeTimes->{{3.616999997137154*^9, 3.616999997168332*^9}}]
},
WindowSize->{1187, 985},
WindowMargins->{{63, Automatic}, {Automatic, 16}},
Magnification:>1.25 Inherited,
FrontEndVersion->"9.0 for Mac OS X x86 (32-bit, 64-bit Kernel) (January 25, \
2013)",
StyleDefinitions->"Default.nb"
]
(* End of Notebook Content *)

(* Internal cache information *)
(*CellTagsOutline
CellTagsIndex->{}
*)
(*CellTagsIndex
CellTagsIndex->{}
*)
(*NotebookFileOutline
Notebook[{
Cell[557, 20, 712, 15, 78, "Input"],
Cell[CellGroupData[{
Cell[1294, 39, 1315, 33, 57, "Input"],
Cell[2612, 74, 1027, 31, 36, "Output"]
}, Open  ]],
Cell[CellGroupData[{
Cell[3676, 110, 270, 8, 36, "Input"],
Cell[3949, 120, 6470, 186, 491, "Output"]
}, Open  ]],
Cell[10434, 309, 9806, 282, 650, "Input"],
Cell[20243, 593, 1042, 27, 78, "Input"],
Cell[CellGroupData[{
Cell[21310, 624, 443, 9, 36, "Input"],
Cell[21756, 635, 2164, 72, 91, "Output"]
}, Open  ]],
Cell[23935, 710, 120, 2, 35, "Input"],
Cell[24058, 714, 192, 4, 35, "Input"],
Cell[CellGroupData[{
Cell[24275, 722, 579, 13, 36, "Input"],
Cell[24857, 737, 8621, 147, 312, "Output"]
}, Open  ]],
Cell[33493, 887, 419, 10, 36, "Input"],
Cell[33915, 899, 143, 2, 35, "Input"],
Cell[34061, 903, 537, 14, 36, "Input"],
Cell[34601, 919, 6073, 181, 282, InheritFromParent],
Cell[40677, 1102, 317, 7, 36, "Input"],
Cell[CellGroupData[{
Cell[41019, 1113, 680, 16, 36, "Input"],
Cell[41702, 1131, 10941, 188, 298, "Output"]
}, Open  ]],
Cell[52658, 1322, 91, 1, 35, "Input"],
Cell[52752, 1325, 92, 1, 35, InheritFromParent]
}
]
*)

(* End of internal cache information *)
