# Supplementary material for: Uncoupled Analysis of Stochastic Reaction Networks in Fluctuating Environments
Source: PLoS Comput Biol. 2014 Dec 4;10(12):e1003942. doi: 10.1371/journal.pcbi.1003942 (PMC4256010; doi:10.1371/journal.pcbi.1003942)
Supplement: S1 Database — MATLAB source codes used for simulations. (ZIP) [file pcbi.1003942.s003.zip]

Archive with 163 entries (127 files):
- UncoupledAnalysis/
- UncoupledAnalysis/.DS_Store
- __MACOSX/
- __MACOSX/UncoupledAnalysis/
- __MACOSX/UncoupledAnalysis/._.DS_Store
- UncoupledAnalysis/CaseStudies/
- UncoupledAnalysis/CaseStudies/.DS_Store
- __MACOSX/UncoupledAnalysis/CaseStudies/
- __MACOSX/UncoupledAnalysis/CaseStudies/._.DS_Store
- UncoupledAnalysis/CaseStudies/MarginalSimulation/
- UncoupledAnalysis/CaseStudies/MarginalSimulation/.DS_Store
- __MACOSX/UncoupledAnalysis/CaseStudies/MarginalSimulation/
- __MACOSX/UncoupledAnalysis/CaseStudies/MarginalSimulation/._.DS_Store
- UncoupledAnalysis/CaseStudies/MarginalSimulation/PosteriorMoments.m
- __MACOSX/UncoupledAnalysis/CaseStudies/MarginalSimulation/._PosteriorMoments.m
- UncoupledAnalysis/CaseStudies/MarginalSimulation/results/
- UncoupledAnalysis/CaseStudies/MarginalSimulation/results/.DS_Store
- __MACOSX/UncoupledAnalysis/CaseStudies/MarginalSimulation/results/
- __MACOSX/UncoupledAnalysis/CaseStudies/MarginalSimulation/results/._.DS_Store
- UncoupledAnalysis/CaseStudies/MarginalSimulation/results/TwoGeneRegulation_lowcopy.mat
- UncoupledAnalysis/CaseStudies/MarginalSimulation/TwoGeneRegulation.m
- __MACOSX/UncoupledAnalysis/CaseStudies/MarginalSimulation/._TwoGeneRegulation.m
- UncoupledAnalysis/CaseStudies/MarginalSimulationLargeScale/
- UncoupledAnalysis/CaseStudies/MarginalSimulationLargeScale/.DS_Store
- __MACOSX/UncoupledAnalysis/CaseStudies/MarginalSimulationLargeScale/
- __MACOSX/UncoupledAnalysis/CaseStudies/MarginalSimulationLargeScale/._.DS_Store
- UncoupledAnalysis/CaseStudies/MarginalSimulationLargeScale/PosteriorMoments.m
- UncoupledAnalysis/CaseStudies/MarginalSimulationLargeScale/resultsLargeScale.mat
- UncoupledAnalysis/CaseStudies/MarginalSimulationLargeScale/SimulateLargeScale.m
- __MACOSX/UncoupledAnalysis/CaseStudies/MarginalSimulationLargeScale/._SimulateLargeScale.m
- UncoupledAnalysis/CaseStudies/MarginalSimulationNonlinear/
- UncoupledAnalysis/CaseStudies/MarginalSimulationNonlinear/.DS_Store
- __MACOSX/UncoupledAnalysis/CaseStudies/MarginalSimulationNonlinear/
- __MACOSX/UncoupledAnalysis/CaseStudies/MarginalSimulationNonlinear/._.DS_Store
- UncoupledAnalysis/CaseStudies/MarginalSimulationNonlinear/CreateSchloeglPosteriorGenerator.m
- __MACOSX/UncoupledAnalysis/CaseStudies/MarginalSimulationNonlinear/._CreateSchloeglPosteriorGenerator.m
- UncoupledAnalysis/CaseStudies/MarginalSimulationNonlinear/EvaluateResults.m
- __MACOSX/UncoupledAnalysis/CaseStudies/MarginalSimulationNonlinear/._EvaluateResults.m
- UncoupledAnalysis/CaseStudies/MarginalSimulationNonlinear/results/
- UncoupledAnalysis/CaseStudies/MarginalSimulationNonlinear/results/SchloeglResults.mat
- UncoupledAnalysis/CaseStudies/MarginalSimulationNonlinear/results/SchloeglResults_timing.mat
- UncoupledAnalysis/CaseStudies/MarginalSimulationNonlinear/SimulateSchloeglSystem.m
- __MACOSX/UncoupledAnalysis/CaseStudies/MarginalSimulationNonlinear/._SimulateSchloeglSystem.m
- UncoupledAnalysis/CaseStudies/NoisePropagation/
- UncoupledAnalysis/CaseStudies/NoisePropagation/.DS_Store
- __MACOSX/UncoupledAnalysis/CaseStudies/NoisePropagation/
- __MACOSX/UncoupledAnalysis/CaseStudies/NoisePropagation/._.DS_Store
- UncoupledAnalysis/CaseStudies/NoisePropagation/PlotSuppressedNoise.m
- __MACOSX/UncoupledAnalysis/CaseStudies/NoisePropagation/._PlotSuppressedNoise.m
- UncoupledAnalysis/CaseStudies/SNA/
- UncoupledAnalysis/CaseStudies/SNA/.DS_Store
- __MACOSX/UncoupledAnalysis/CaseStudies/SNA/
- __MACOSX/UncoupledAnalysis/CaseStudies/SNA/._.DS_Store
- UncoupledAnalysis/CaseStudies/SNA/CalculateSNADistribution.m
- __MACOSX/UncoupledAnalysis/CaseStudies/SNA/._CalculateSNADistribution.m
- UncoupledAnalysis/CaseStudies/SNA/EstimateSNADomain.m
- __MACOSX/UncoupledAnalysis/CaseStudies/SNA/._EstimateSNADomain.m
- UncoupledAnalysis/CaseStudies/SNA/SNADomain.mat
- UncoupledAnalysis/CaseStudies/TelegraphModel/
- UncoupledAnalysis/CaseStudies/TelegraphModel/EvaluateMarginalHazard.m
- __MACOSX/UncoupledAnalysis/CaseStudies/TelegraphModel/
- __MACOSX/UncoupledAnalysis/CaseStudies/TelegraphModel/._EvaluateMarginalHazard.m
- UncoupledAnalysis/CaseStudies/TelegraphModel/VizualizeMSA.m
- __MACOSX/UncoupledAnalysis/CaseStudies/TelegraphModel/._VizualizeMSA.m
- UncoupledAnalysis/Common/
- UncoupledAnalysis/Common/.DS_Store
- __MACOSX/UncoupledAnalysis/Common/
- __MACOSX/UncoupledAnalysis/Common/._.DS_Store
- UncoupledAnalysis/Common/CIRExpectedConditionalMoments.m
- UncoupledAnalysis/Common/CIRPosteriorODE.m
- UncoupledAnalysis/Common/CIRPosteriorODECentral.m
- UncoupledAnalysis/Common/CreateBDPosteriorGenerator.m
- __MACOSX/UncoupledAnalysis/Common/._CreateBDPosteriorGenerator.m
- UncoupledAnalysis/Common/CreateInitialMomentVector.m
- UncoupledAnalysis/Common/Models/
- UncoupledAnalysis/Common/Models/.DS_Store
- __MACOSX/UncoupledAnalysis/Common/Models/
- __MACOSX/UncoupledAnalysis/Common/Models/._.DS_Store
- UncoupledAnalysis/Common/Models/CreateBirthDeathSystem.m
- __MACOSX/UncoupledAnalysis/Common/Models/._CreateBirthDeathSystem.m
- UncoupledAnalysis/Common/Models/CreateNonlinearReactionChain.m
- __MACOSX/UncoupledAnalysis/Common/Models/._CreateNonlinearReactionChain.m
- UncoupledAnalysis/Common/Models/CreateSchloeglSystem1D.m
- __MACOSX/UncoupledAnalysis/Common/Models/._CreateSchloeglSystem1D.m
- UncoupledAnalysis/Common/Models/CreateSchloeglSystem1DProtein.m
- __MACOSX/UncoupledAnalysis/Common/Models/._CreateSchloeglSystem1DProtein.m
- UncoupledAnalysis/Common/Models/CreateThreeStageExpressionSystem.m
- __MACOSX/UncoupledAnalysis/Common/Models/._CreateThreeStageExpressionSystem.m
- UncoupledAnalysis/Common/Models/CreateTwoStageExpressionSystem.m
- UncoupledAnalysis/Common/MomentClosure/
- UncoupledAnalysis/Common/MomentClosure/.DS_Store
- __MACOSX/UncoupledAnalysis/Common/MomentClosure/
- __MACOSX/UncoupledAnalysis/Common/MomentClosure/._.DS_Store
- UncoupledAnalysis/Common/MomentClosure/CreatePosteriorClosure.m
- __MACOSX/UncoupledAnalysis/Common/MomentClosure/._CreatePosteriorClosure.m
- UncoupledAnalysis/Common/MomentClosure/MomentDerivation.m
- __MACOSX/UncoupledAnalysis/Common/MomentClosure/._MomentDerivation.m
- UncoupledAnalysis/Common/MomentClosure/specify_moments.m
- __MACOSX/UncoupledAnalysis/Common/MomentClosure/._specify_moments.m
- UncoupledAnalysis/Common/ODEs/
- UncoupledAnalysis/Common/ODEs/.DS_Store
- __MACOSX/UncoupledAnalysis/Common/ODEs/
- __MACOSX/UncoupledAnalysis/Common/ODEs/._.DS_Store
- UncoupledAnalysis/Common/ODEs/dopri/
- UncoupledAnalysis/Common/ODEs/dopri/changelog.txt
- UncoupledAnalysis/Common/ODEs/dopri/compile.m
- UncoupledAnalysis/Common/ODEs/dopri/create.bat
- UncoupledAnalysis/Common/ODEs/dopri/create_wc.bat
- UncoupledAnalysis/Common/ODEs/dopri/dop853.f
- UncoupledAnalysis/Common/ODEs/dopri/dop853Mex.c
- UncoupledAnalysis/Common/ODEs/dopri/dop853Mex.h
- UncoupledAnalysis/Common/ODEs/dopri/dop853Mex.m
- UncoupledAnalysis/Common/ODEs/dopri/dop853Mex.mexmaci64
- UncoupledAnalysis/Common/ODEs/dopri/dopri5.f
- UncoupledAnalysis/Common/ODEs/dopri/dopri5Mex.c
- UncoupledAnalysis/Common/ODEs/dopri/dopri5Mex.h
- UncoupledAnalysis/Common/ODEs/dopri/dopri5Mex.m
- UncoupledAnalysis/Common/ODEs/dopri/dopri5Mex.mexmaci64
- UncoupledAnalysis/Common/ODEs/dopri/dopriMex.c
- UncoupledAnalysis/Common/ODEs/dopri/dopriMex.h
- UncoupledAnalysis/Common/ODEs/dopri/errors.c
- UncoupledAnalysis/Common/ODEs/dopri/Example1/
- UncoupledAnalysis/Common/ODEs/dopri/Example1/example.m
- UncoupledAnalysis/Common/ODEs/dopri/Example1/f.m
- UncoupledAnalysis/Common/ODEs/dopri/Example2/
- UncoupledAnalysis/Common/ODEs/dopri/Example2/example.m
- UncoupledAnalysis/Common/ODEs/dopri/Example2/outputfcn.m
- UncoupledAnalysis/Common/ODEs/dopri/Example3/
- UncoupledAnalysis/Common/ODEs/dopri/Example3/example.m
- UncoupledAnalysis/Common/ODEs/dopri/Example3/outputfcn.m
- UncoupledAnalysis/Common/ODEs/dopri/options.c
- UncoupledAnalysis/Common/ODEs/dopri/options.h
- UncoupledAnalysis/Common/SimulateCIRProcess.m
- UncoupledAnalysis/Common/Statistics/
- UncoupledAnalysis/Common/Statistics/.DS_Store
- __MACOSX/UncoupledAnalysis/Common/Statistics/
- __MACOSX/UncoupledAnalysis/Common/Statistics/._.DS_Store
- UncoupledAnalysis/Common/Statistics/EvaluateMarkovChain.m
- UncoupledAnalysis/Common/StochChemKin/
- UncoupledAnalysis/Common/StochChemKin/.DS_Store
- __MACOSX/UncoupledAnalysis/Common/StochChemKin/
- __MACOSX/UncoupledAnalysis/Common/StochChemKin/._.DS_Store
- UncoupledAnalysis/Common/StochChemKin/CalculatePropensities.m
- UncoupledAnalysis/Common/StochChemKin/CalculatePropensitiesFast.c
- UncoupledAnalysis/Common/StochChemKin/CalculatePropensitiesFast.mexa64
- UncoupledAnalysis/Common/StochChemKin/CalculatePropensitiesFast.mexmaci64
- UncoupledAnalysis/Common/StochChemKin/SampleCTMPPath.m
- UncoupledAnalysis/Common/StochChemKin/SampleCTMPPathGrid.m
- UncoupledAnalysis/Common/StochChemKin/SampleCTMPPathGrid_mex.mexmaci64
- UncoupledAnalysis/Common/StochChemKin/SimulateGillespie.m
- __MACOSX/UncoupledAnalysis/Common/StochChemKin/._SimulateGillespie.m
- UncoupledAnalysis/Common/StochChemKin/SimulateGillespieTimeVarying.m
- UncoupledAnalysis/Common/StochChemKin/SimulateGillespieTimeVaryingSync.m
- UncoupledAnalysis/Common/StochChemKin/SimulateMarginalProcess.mexmaci64
- UncoupledAnalysis/Common/StochChemKin/SimulatePopulation.m
- UncoupledAnalysis/Common/StochChemKin/SimulatePopulationBDExact.m
- __MACOSX/UncoupledAnalysis/Common/StochChemKin/._SimulatePopulationBDExact.m
- UncoupledAnalysis/Common/StochChemKin/SimulatePopulationGeneral.m
- __MACOSX/UncoupledAnalysis/Common/StochChemKin/._SimulatePopulationGeneral.m
- UncoupledAnalysis/Common/StochChemKin/SimulateSSA.m
- __MACOSX/UncoupledAnalysis/Common/StochChemKin/._SimulateSSA.m
- UncoupledAnalysis/Common/StochChemKin/SimulateSSA_TV.m
- __MACOSX/UncoupledAnalysis/Common/StochChemKin/._SimulateSSA_TV.m
