# Supplementary material for: Uncoupled Analysis of Stochastic Reaction Networks in Fluctuating Environments
Source: PLoS Comput Biol. 2014 Dec 4;10(12):e1003942. doi: 10.1371/journal.pcbi.1003942 (PMC4256010; doi:10.1371/journal.pcbi.1003942)
Supplement: S1 Database — MATLAB source codes used for simulations. (ZIP) [file pcbi.1003942.s003.zip › UncoupledAnalysis/CaseStudies/MarginalSimulation/PosteriorMoments.m]

function [dM] = PosteriorMoments(t, M, c, k, Jump)

dM = zeros(size(M));

%Set rate constants
c1=c(1); 
c2=c(2); 
c3=c(3); 
c4=c(4); 

%Set moment values
X1=M(1); 
X1X1=M(2); 

%Posterior moment dynamics
if (Jump==0) 
	dM(1) = c4 + X1*c1 + X1*c2 - X1*c3 - X1X1*c2 - k*(X1X1 - X1^2);
	dM(2) = c4 + X1*c1 - X1*c2 + X1*c3 + 2*X1*c4 + 2*X1X1*c1 + 3*X1X1*c2 - 2*X1X1*c3 + 2*c2*(X1*X1X1 - (2*X1X1^2)/X1) - (2*X1X1*k*(X1X1 - X1^2))/X1;
else
	dM(1) = X1X1/X1 - X1;
	dM(2) = 2*X1X1*(X1X1/X1^2 - 1);
end


end
