# Supplementary material for: Uncoupled Analysis of Stochastic Reaction Networks in Fluctuating Environments
Source: PLoS Comput Biol. 2014 Dec 4;10(12):e1003942. doi: 10.1371/journal.pcbi.1003942 (PMC4256010; doi:10.1371/journal.pcbi.1003942)
Supplement: S1 Database — MATLAB source codes used for simulations. (ZIP) [file pcbi.1003942.s003.zip › UncoupledAnalysis/CaseStudies/MarginalSimulation/TwoGeneRegulation.m]

clear all;
close all;

addpath('../../Common/Statistics/');
addpath('../../Common/StochChemKin/');
addpath('../../Common/Models/');
addpath('../../Common/ODEs/dopri/');
addpath('../../Common/MomentClosure/');
addpath('../../Common/');

%init_matlabpool('BISON', 8, GetFiles);

simulate = 0;


if (simulate == 1)
    
    L = 10000;
    N = 70000;
    T = 600*60;
    grid = linspace(0, T, 101);
    
    %% Generate target system
    [Pre, Post, c, X0] = CreateBirthDeathSystem();
    c(2) = 0.0001;
    X0(1) = 0;
    
    k = 0.00001;
    
    %% Perform filtering
    [PreE, PostE, cE, X0E] = CreateTwoStageExpressionSystem();
    
    cE(1) = 0.003;
    cE(2) = 0.001;
    cE(3) = 0.05;
    cE(4) = 0.0005;
    X0E(1) = cE(1) / cE(2);
    X0E(2) = cE(3) / cE(4) * X0E(1);
    
    
    options.ApproxType = 'zerocum';
    options.OutputIndex = 2;
    
    
    CreatePosteriorClosure(PreE, PostE, options);
    options.MomentFun = @PosteriorMoments;
    options.Order = 2;
    options.InitialState = CreateInitialMomentVector(X0E);
    options.MMSEIdx = 2;
    options.KineticParameters = cE;
    options.Scaling = k;
    
   
    
    subplot(1,2,1);
    XP = zeros(L, length(grid));
    XE = XP;
    counter = 1;
    
    %% Simulate marginal model (fast + accurate)
    % we need to simulate a few paths more, since the ODE integrator might
    % become instable, in which case we need to redraw a new path.
    tic
    parfor i=1:round(1.3*L)
        [xPath, tPath, rPath, ~, ~, filterMMSE] = ...
            SimulatePopulationGeneral(X0, c, Pre, Post, N, T, 0, 1, options);
        if (tPath(end) == T)
            
            stairs(tPath, xPath, 'k'); hold on; drawnow;
            plot(tPath, filterMMSE([1, 2], :), 'r'); drawnow;
            
            [xS] = SampleCTMPPathGrid(xPath, tPath, grid);
            
            XP(i, :) = xS;
            
            fprintf('Population Marginal %d \n', i);
            
            numEventsP(i) = length(rPath);
            
        end
        
    end
    timeMarginal = toc;
    
    XP = XP(numEventsP>0, :);
    
    %% Simulate full model (slow + exact)
    [PreD, PostD, cD, X0D] = CreateTwoStageExpressionSystemDouble();
    X0D(end) = X0(1);
    X0D(1:2) = X0E(1:2);
    cD(1:4) = cE(1:4);
    cD(5) = k;
    cD(6) = c(2);
    
    subplot(1,2,2);
    
    tic
    parfor i=1:L
        [xPath, tPath, rPath] = ...
            SimulateGillespie(X0D, cD, PreD, PostD, N, T);
        
        
        plot(tPath, xPath(:, :)); hold on; drawnow;
        
        [xS] = SampleCTMPPathGrid(xPath, tPath, grid);
        
        XE(i, :) = xS(end, :);
        numEventsE(i) = length(rPath);
        fprintf('Population Exact %d \n', i);
    end
    
    timeFull = toc;
    
    %% Simulate QSS (fast + inaccurate)
    % An ODE is solved to obtain the mean of the extrinsic process. This is
    % then treated as an input to the model downstream.
    fineGrid = linspace(0, T, 1000);
    [~, M] = ode45(@PosteriorMoments, fineGrid, options.InitialState, {}, ...
        options.KineticParameters, 0, 0);
    
    inputParams.inputLevels = M(:, options.MMSEIdx)' * options.Scaling;
    inputParams.inputTimes = [fineGrid(2:end), T];
    
    tic
    parfor i=1:L
        [xPath, tPath, rPath] = ...
            SimulateGillespieTimeVaryingSync(X0, c, Pre, Post, N, T, 1,...
            @GetPieceWiseConstantInput, inputParams, inputParams.inputTimes);
        
        
        plot(tPath, xPath(:, :)); hold on; drawnow;
        
        [xS] = SampleCTMPPathGrid(xPath, tPath, grid);
        
        XQSS(i, :) = xS(end, :);
        numEventsE(i) = length(rPath);
        fprintf('Population QSS %d \n', i);
    end
    
    timeQSS = toc;
    
    
    %% Simulate static heterogeneity (fast + inaccurate)
    % A random Gamma random variable is drawn and used as an input to the model
    % downstream. The variance of this random variable is set to the correct
    % variance of the extrinsic process, but cannot account for temporal
    % fluctuations.
    fineGrid = linspace(0, T, 1000);
    %[~, M] = ode45(@PosteriorMoments, fineGrid, options.InitialState, {}, ...
    %    options.KineticParameters, 0, 0);
    
    V = M(:, end) - M(:, options.MMSEIdx).^2;
    m = M(end, options.MMSEIdx);
    v = V(end);
    
    a = m^2/v;
    b = m/v;
    
    tic
    parfor i=1:L
        cTmp = c;
        cTmp(1) = gamrnd(a, 1/b) * options.Scaling;
        [xPath, tPath, rPath] = ...
            SimulateGillespie(X0, cTmp, Pre, Post, N, T);
        
        
        plot(tPath, xPath(:, :)); hold on; drawnow;
        
        [xS] = SampleCTMPPathGrid(xPath, tPath, grid);
        
        XStatic(i, :) = xS(end, :);
        numEventsStatic(i) = length(rPath);
        fprintf('Population Static %d \n', i);
    end
    
    timeStatic = toc;
    
    save results/TwoGeneRegulation_lowcopy.mat;
    
else
    load results/TwoGeneRegulation_lowcopy.mat;
end

%% Plot results

close all;
figure;

subplot(1,2,1);

plot(grid/60, mean(XP), grid/60, mean(XE), grid/60, mean(XQSS), grid/60, mean(XStatic)); hold on;
box off;

subplot(1,2,2);
plot(grid/60, std(XP), grid/60, std(XE), grid/60, std(XQSS), grid/60, std(XStatic)); hold on;
box off;


figure;

delta = 0.008;

for k=21:20:length(grid)
    
    if (k>50)
        deltaBin = 1;
    else
        deltaBin = 1;
    end
    support = 0:deltaBin:max(XE(:, end));
    
    grid(k)/60
    
    h = histc(XE(:, k), support);
    h = h/sum(h*deltaBin);
    stairs(support, h + delta*(k-2), 'k'); hold on;
    
    h = histc(XP(:, k), support);
    h = h/sum(h*deltaBin);
    stairs(support, h + delta*(k-2), 'r');
    
    h = histc(XQSS(:, k), support);
    h = h/sum(h*deltaBin);
    stairs(support, h + delta*(k-2), 'b');
    
    h = histc(XStatic(:, k), support);
    h = h/sum(h*deltaBin);
    stairs(support, h + delta*(k-2), 'g');
end

box off;
xlim([0, 60]);
