# Supplementary material for: Uncoupled Analysis of Stochastic Reaction Networks in Fluctuating Environments
Source: PLoS Comput Biol. 2014 Dec 4;10(12):e1003942. doi: 10.1371/journal.pcbi.1003942 (PMC4256010; doi:10.1371/journal.pcbi.1003942)
Supplement: S1 Database — MATLAB source codes used for simulations. (ZIP) [file pcbi.1003942.s003.zip › UncoupledAnalysis/CaseStudies/MarginalSimulationLargeScale/PosteriorMoments.m]

function [dM] = PosteriorMoments(t, M, c, k, Jump)
%Zero cumulant moment closure

dM = zeros(size(M));

%Set rate constants
c1=c(1); 
c2=c(2); 
c3=c(3); 
c4=c(4); 
c5=c(5); 
c6=c(6); 
c7=c(7); 
c8=c(8); 
c9=c(9); 
c10=c(10); 
c11=c(11); 
c12=c(12); 
c13=c(13); 
c14=c(14); 
c15=c(15); 
c16=c(16); 
c17=c(17); 
c18=c(18); 
c19=c(19); 
c20=c(20); 
c21=c(21); 
c22=c(22); 
c23=c(23); 
c24=c(24); 
c25=c(25); 
c26=c(26); 
c27=c(27); 
c28=c(28); 
c29=c(29); 
c30=c(30); 

%Set moment values
X1=M(1); 
X2=M(2); 
X3=M(3); 
X4=M(4); 
X5=M(5); 
X6=M(6); 
X7=M(7); 
X8=M(8); 
X9=M(9); 
X10=M(10); 
X1X1=M(11); 
X1X2=M(12); 
X1X3=M(13); 
X1X4=M(14); 
X1X5=M(15); 
X1X6=M(16); 
X1X7=M(17); 
X1X8=M(18); 
X1X9=M(19); 
X1X10=M(20); 
X2X2=M(21); 
X2X3=M(22); 
X2X4=M(23); 
X2X5=M(24); 
X2X6=M(25); 
X2X7=M(26); 
X2X8=M(27); 
X2X9=M(28); 
X2X10=M(29); 
X3X3=M(30); 
X3X4=M(31); 
X3X5=M(32); 
X3X6=M(33); 
X3X7=M(34); 
X3X8=M(35); 
X3X9=M(36); 
X3X10=M(37); 
X4X4=M(38); 
X4X5=M(39); 
X4X6=M(40); 
X4X7=M(41); 
X4X8=M(42); 
X4X9=M(43); 
X4X10=M(44); 
X5X5=M(45); 
X5X6=M(46); 
X5X7=M(47); 
X5X8=M(48); 
X5X9=M(49); 
X5X10=M(50); 
X6X6=M(51); 
X6X7=M(52); 
X6X8=M(53); 
X6X9=M(54); 
X6X10=M(55); 
X7X7=M(56); 
X7X8=M(57); 
X7X9=M(58); 
X7X10=M(59); 
X8X8=M(60); 
X8X9=M(61); 
X8X10=M(62); 
X9X9=M(63); 
X9X10=M(64); 
X10X10=M(65); 

%Posterior moment dynamics
if (Jump==0) 
	dM(1) = X10*c10 - X1*c1 - X1X2*c21 + X2X9*c22 - k*(X1X10 - X1*X10);
	dM(2) = X1*c1 - X2*c2 - X2*c14 - k*(X2X10 - X2*X10);
	dM(3) = c11 + X2*c2 - X3*c3 + X8X10*c17 - k*(X3X10 - X3*X10);
	dM(4) = c15 + c18 + X3*c3 - X4*c4 - k*(X4X10 - X4*X10);
	dM(5) = X4*c4 - X5*c5 - k*(X5X10 - X5*X10);
	dM(6) = c16 + X5*c5 - X6*c6 - X6*c13 - X6X7*c20 - k*(X6X10 - X6*X10);
	dM(7) = X6*c6 - X7*c7 - k*(X7X10 - X7*X10);
	dM(8) = X7*c7 - X8*c8 - X8*c12 - X8*c19 - X8X10*c17 - k*(X8X10 - X8*X10);
	dM(9) = X8*c8 - X9*c9 + X1X2*c21 - X2X9*c22 + X6X7*c20 - k*(X9X10 - X9*X10);
	dM(10) = X9*c9 - X10*c10 - k*(X10X10 - X10^2);
	dM(11) = X1*c1 + X10*c10 - 2*X1X1*c1 + X1X2*c21 + X2X9*c22 + 2*X1X10*c10 - k*(2*X1*X1X10 - 2*X1^2*X10) - 2*c21*(2*X1*X1X2 + X2*X1X1 - 2*X1^2*X2) + 2*c22*(X2*X1X9 + X9*X1X2 + X1*X2X9 - 2*X1*X2*X9);
	dM(12) = X1X1*c1 - X1*c1 - X1X2*c1 - X1X2*c2 - X1X2*c14 + X2X10*c10 - c21*(2*X2*X1X2 + X1*X2X2 - 2*X1*X2^2) + c22*(2*X2*X2X9 + X9*X2X2 - 2*X2^2*X9) - k*(X2*X1X10 + X1*X2X10 - 2*X1*X2*X10);
	dM(13) = X1*c11 + X1X2*c2 - X1X3*c1 - X1X3*c3 + X3X10*c10 - k*(X3*X1X10 + X1*X3X10 - 2*X1*X3*X10) - c21*(X2*X1X3 + X3*X1X2 + X1*X2X3 - 2*X1*X2*X3) + c22*(X3*X2X9 + X9*X2X3 + X2*X3X9 - 2*X2*X3*X9) + c17*(X10*X1X8 + X8*X1X10 + X1*X8X10 - 2*X1*X8*X10);
	dM(14) = X1*c15 + X1*c18 - X1X4*c1 + X1X3*c3 - X1X4*c4 + X4X10*c10 - k*(X4*X1X10 + X1*X4X10 - 2*X1*X4*X10) - c21*(X2*X1X4 + X4*X1X2 + X1*X2X4 - 2*X1*X2*X4) + c22*(X4*X2X9 + X9*X2X4 + X2*X4X9 - 2*X2*X4*X9);
	dM(15) = X1X4*c4 - X1X5*c1 - X1X5*c5 + X5X10*c10 - k*(X5*X1X10 + X1*X5X10 - 2*X1*X5*X10) - c21*(X2*X1X5 + X5*X1X2 + X1*X2X5 - 2*X1*X2*X5) + c22*(X5*X2X9 + X9*X2X5 + X2*X5X9 - 2*X2*X5*X9);
	dM(16) = X1*c16 - X1X6*c1 + X1X5*c5 - X1X6*c6 - X1X6*c13 + X6X10*c10 - k*(X6*X1X10 + X1*X6X10 - 2*X1*X6*X10) - c21*(X2*X1X6 + X6*X1X2 + X1*X2X6 - 2*X1*X2*X6) - c20*(X6*X1X7 + X7*X1X6 + X1*X6X7 - 2*X1*X6*X7) + c22*(X6*X2X9 + X9*X2X6 + X2*X6X9 - 2*X2*X6*X9);
	dM(17) = X1X6*c6 - X1X7*c1 - X1X7*c7 + X7X10*c10 - k*(X7*X1X10 + X1*X7X10 - 2*X1*X7*X10) - c21*(X2*X1X7 + X7*X1X2 + X1*X2X7 - 2*X1*X2*X7) + c22*(X7*X2X9 + X9*X2X7 + X2*X7X9 - 2*X2*X7*X9);
	dM(18) = X1X7*c7 - X1X8*c1 - X1X8*c8 - X1X8*c12 - X1X8*c19 + X8X10*c10 - k*(X8*X1X10 + X1*X8X10 - 2*X1*X8*X10) - c21*(X2*X1X8 + X8*X1X2 + X1*X2X8 - 2*X1*X2*X8) + c22*(X8*X2X9 + X9*X2X8 + X2*X8X9 - 2*X2*X8*X9) - c17*(X10*X1X8 + X8*X1X10 + X1*X8X10 - 2*X1*X8*X10);
	dM(19) = X1X8*c8 - X1X9*c1 - X1X9*c9 - X1X2*c21 - X2X9*c22 + X9X10*c10 + c21*(2*X1*X1X2 + X2*X1X1 - 2*X1^2*X2) + c22*(2*X9*X2X9 + X2*X9X9 - 2*X2*X9^2) - k*(X9*X1X10 + X1*X9X10 - 2*X1*X9*X10) - c21*(X2*X1X9 + X9*X1X2 + X1*X2X9 - 2*X1*X2*X9) - c22*(X2*X1X9 + X9*X1X2 + X1*X2X9 - 2*X1*X2*X9) + c20*(X6*X1X7 + X7*X1X6 + X1*X6X7 - 2*X1*X6*X7);
	dM(20) = X10X10*c10 - X10*c10 + X1X9*c9 - X1X10*c1 - X1X10*c10 - c21*(X10*X1X2 + X2*X1X10 + X1*X2X10 - 2*X1*X2*X10) + c22*(X10*X2X9 + X9*X2X10 + X2*X9X10 - 2*X2*X9*X10) - k*(X1*X10X10 + X10*X1X10 - 2*X1*X10^2);
	dM(21) = X1*c1 + X2*c2 + X2*c14 + 2*X1X2*c1 - 2*X2X2*c2 - 2*X2X2*c14 - k*(2*X2*X2X10 - 2*X2^2*X10);
	dM(22) = X2*c11 - X2*c2 + X1X3*c1 + X2X2*c2 - X2X3*c2 - X2X3*c3 - X2X3*c14 - k*(X3*X2X10 + X2*X3X10 - 2*X2*X3*X10) + c17*(X10*X2X8 + X8*X2X10 + X2*X8X10 - 2*X2*X8*X10);
	dM(23) = X2*c15 + X2*c18 + X1X4*c1 + X2X3*c3 - X2X4*c2 - X2X4*c4 - X2X4*c14 - k*(X4*X2X10 + X2*X4X10 - 2*X2*X4*X10);
	dM(24) = X1X5*c1 - X2X5*c2 + X2X4*c4 - X2X5*c5 - X2X5*c14 - k*(X5*X2X10 + X2*X5X10 - 2*X2*X5*X10);
	dM(25) = X2*c16 + X1X6*c1 - X2X6*c2 + X2X5*c5 - X2X6*c6 - X2X6*c13 - X2X6*c14 - k*(X6*X2X10 + X2*X6X10 - 2*X2*X6*X10) - c20*(X6*X2X7 + X7*X2X6 + X2*X6X7 - 2*X2*X6*X7);
	dM(26) = X1X7*c1 - X2X7*c2 + X2X6*c6 - X2X7*c7 - X2X7*c14 - k*(X7*X2X10 + X2*X7X10 - 2*X2*X7*X10);
	dM(27) = X1X8*c1 - X2X8*c2 + X2X7*c7 - X2X8*c8 - X2X8*c12 - X2X8*c14 - X2X8*c19 - k*(X8*X2X10 + X2*X8X10 - 2*X2*X8*X10) - c17*(X10*X2X8 + X8*X2X10 + X2*X8X10 - 2*X2*X8*X10);
	dM(28) = X1X9*c1 - X2X9*c2 + X2X8*c8 - X2X9*c9 - X2X9*c14 + c21*(2*X2*X1X2 + X1*X2X2 - 2*X1*X2^2) - c22*(2*X2*X2X9 + X9*X2X2 - 2*X2^2*X9) - k*(X9*X2X10 + X2*X9X10 - 2*X2*X9*X10) + c20*(X6*X2X7 + X7*X2X6 + X2*X6X7 - 2*X2*X6*X7);
	dM(29) = X2X9*c9 + X1X10*c1 - X2X10*c2 - X2X10*c10 - X2X10*c14 - k*(X2*X10X10 + X10*X2X10 - 2*X2*X10^2);
	dM(30) = c11 + X2*c2 + X3*c3 + 2*X3*c11 + 2*X2X3*c2 - 2*X3X3*c3 + X8X10*c17 - k*(2*X3*X3X10 - 2*X3^2*X10) + 2*c17*(X10*X3X8 + X8*X3X10 + X3*X8X10 - 2*X3*X8*X10);
	dM(31) = X4*c11 - X3*c3 + X3*c15 + X3*c18 + X2X4*c2 + X3X3*c3 - X3X4*c3 - X3X4*c4 - k*(X4*X3X10 + X3*X4X10 - 2*X3*X4*X10) + c17*(X10*X4X8 + X8*X4X10 + X4*X8X10 - 2*X4*X8*X10);
	dM(32) = X5*c11 + X2X5*c2 + X3X4*c4 - X3X5*c3 - X3X5*c5 - k*(X5*X3X10 + X3*X5X10 - 2*X3*X5*X10) + c17*(X10*X5X8 + X8*X5X10 + X5*X8X10 - 2*X5*X8*X10);
	dM(33) = X6*c11 + X3*c16 + X2X6*c2 - X3X6*c3 + X3X5*c5 - X3X6*c6 - X3X6*c13 - k*(X6*X3X10 + X3*X6X10 - 2*X3*X6*X10) - c20*(X6*X3X7 + X7*X3X6 + X3*X6X7 - 2*X3*X6*X7) + c17*(X10*X6X8 + X8*X6X10 + X6*X8X10 - 2*X6*X8*X10);
	dM(34) = X7*c11 + X2X7*c2 - X3X7*c3 + X3X6*c6 - X3X7*c7 - k*(X7*X3X10 + X3*X7X10 - 2*X3*X7*X10) + c17*(X10*X7X8 + X8*X7X10 + X7*X8X10 - 2*X7*X8*X10);
	dM(35) = X8*c11 + X2X8*c2 - X3X8*c3 + X3X7*c7 - X3X8*c8 - X3X8*c12 - X3X8*c19 - X8X10*c17 + c17*(X10*X8X8 + 2*X8*X8X10 - 2*X8^2*X10) - k*(X8*X3X10 + X3*X8X10 - 2*X3*X8*X10) - c17*(X10*X3X8 + X8*X3X10 + X3*X8X10 - 2*X3*X8*X10);
	dM(36) = X9*c11 + X2X9*c2 - X3X9*c3 + X3X8*c8 - X3X9*c9 - k*(X9*X3X10 + X3*X9X10 - 2*X3*X9*X10) + c21*(X2*X1X3 + X3*X1X2 + X1*X2X3 - 2*X1*X2*X3) - c22*(X3*X2X9 + X9*X2X3 + X2*X3X9 - 2*X2*X3*X9) + c20*(X6*X3X7 + X7*X3X6 + X3*X6X7 - 2*X3*X6*X7) + c17*(X10*X8X9 + X9*X8X10 + X8*X9X10 - 2*X8*X9*X10);
	dM(37) = X10*c11 + X3X9*c9 + X2X10*c2 - X3X10*c3 - X3X10*c10 + c17*(X8*X10X10 + 2*X10*X8X10 - 2*X8*X10^2) - k*(X3*X10X10 + X10*X3X10 - 2*X3*X10^2);
	dM(38) = c15 + c18 + X3*c3 + X4*c4 + 2*X4*c15 + 2*X4*c18 + 2*X3X4*c3 - 2*X4X4*c4 - k*(2*X4*X4X10 - 2*X4^2*X10);
	dM(39) = X5*c15 - X4*c4 + X5*c18 + X3X5*c3 + X4X4*c4 - X4X5*c4 - X4X5*c5 - k*(X5*X4X10 + X4*X5X10 - 2*X4*X5*X10);
	dM(40) = X4*c16 + X6*c15 + X6*c18 + X3X6*c3 + X4X5*c5 - X4X6*c4 - X4X6*c6 - X4X6*c13 - k*(X6*X4X10 + X4*X6X10 - 2*X4*X6*X10) - c20*(X6*X4X7 + X7*X4X6 + X4*X6X7 - 2*X4*X6*X7);
	dM(41) = X7*c15 + X7*c18 + X3X7*c3 - X4X7*c4 + X4X6*c6 - X4X7*c7 - k*(X7*X4X10 + X4*X7X10 - 2*X4*X7*X10);
	dM(42) = X8*c15 + X8*c18 + X3X8*c3 - X4X8*c4 + X4X7*c7 - X4X8*c8 - X4X8*c12 - X4X8*c19 - k*(X8*X4X10 + X4*X8X10 - 2*X4*X8*X10) - c17*(X10*X4X8 + X8*X4X10 + X4*X8X10 - 2*X4*X8*X10);
	dM(43) = X9*c15 + X9*c18 + X3X9*c3 - X4X9*c4 + X4X8*c8 - X4X9*c9 - k*(X9*X4X10 + X4*X9X10 - 2*X4*X9*X10) + c21*(X2*X1X4 + X4*X1X2 + X1*X2X4 - 2*X1*X2*X4) - c22*(X4*X2X9 + X9*X2X4 + X2*X4X9 - 2*X2*X4*X9) + c20*(X6*X4X7 + X7*X4X6 + X4*X6X7 - 2*X4*X6*X7);
	dM(44) = X10*c15 + X10*c18 + X4X9*c9 + X3X10*c3 - X4X10*c4 - X4X10*c10 - k*(X4*X10X10 + X10*X4X10 - 2*X4*X10^2);
	dM(45) = X4*c4 + X5*c5 + 2*X4X5*c4 - 2*X5X5*c5 - k*(2*X5*X5X10 - 2*X5^2*X10);
	dM(46) = X5*c16 - X5*c5 + X4X6*c4 + X5X5*c5 - X5X6*c5 - X5X6*c6 - X5X6*c13 - k*(X6*X5X10 + X5*X6X10 - 2*X5*X6*X10) - c20*(X6*X5X7 + X7*X5X6 + X5*X6X7 - 2*X5*X6*X7);
	dM(47) = X4X7*c4 + X5X6*c6 - X5X7*c5 - X5X7*c7 - k*(X7*X5X10 + X5*X7X10 - 2*X5*X7*X10);
	dM(48) = X4X8*c4 - X5X8*c5 + X5X7*c7 - X5X8*c8 - X5X8*c12 - X5X8*c19 - k*(X8*X5X10 + X5*X8X10 - 2*X5*X8*X10) - c17*(X10*X5X8 + X8*X5X10 + X5*X8X10 - 2*X5*X8*X10);
	dM(49) = X4X9*c4 - X5X9*c5 + X5X8*c8 - X5X9*c9 - k*(X9*X5X10 + X5*X9X10 - 2*X5*X9*X10) + c21*(X2*X1X5 + X5*X1X2 + X1*X2X5 - 2*X1*X2*X5) - c22*(X5*X2X9 + X9*X2X5 + X2*X5X9 - 2*X2*X5*X9) + c20*(X6*X5X7 + X7*X5X6 + X5*X6X7 - 2*X5*X6*X7);
	dM(50) = X5X9*c9 + X4X10*c4 - X5X10*c5 - X5X10*c10 - k*(X5*X10X10 + X10*X5X10 - 2*X5*X10^2);
	dM(51) = c16 + X5*c5 + X6*c6 + X6*c13 + 2*X6*c16 + 2*X5X6*c5 - 2*X6X6*c6 - 2*X6X6*c13 + X6X7*c20 - k*(2*X6*X6X10 - 2*X6^2*X10) - 2*c20*(2*X6*X6X7 + X7*X6X6 - 2*X6^2*X7);
	dM(52) = X7*c16 - X6*c6 + X5X7*c5 + X6X6*c6 - X6X7*c6 - X6X7*c7 - X6X7*c13 - c20*(2*X7*X6X7 + X6*X7X7 - 2*X6*X7^2) - k*(X7*X6X10 + X6*X7X10 - 2*X6*X7*X10);
	dM(53) = X8*c16 + X5X8*c5 + X6X7*c7 - X6X8*c6 - X6X8*c8 - X6X8*c12 - X6X8*c13 - X6X8*c19 - k*(X8*X6X10 + X6*X8X10 - 2*X6*X8*X10) - c20*(X7*X6X8 + X8*X6X7 + X6*X7X8 - 2*X6*X7*X8) - c17*(X10*X6X8 + X8*X6X10 + X6*X8X10 - 2*X6*X8*X10);
	dM(54) = X9*c16 + X5X9*c5 - X6X9*c6 + X6X8*c8 - X6X9*c9 - X6X9*c13 - X6X7*c20 + c20*(2*X6*X6X7 + X7*X6X6 - 2*X6^2*X7) - k*(X9*X6X10 + X6*X9X10 - 2*X6*X9*X10) + c21*(X2*X1X6 + X6*X1X2 + X1*X2X6 - 2*X1*X2*X6) - c22*(X6*X2X9 + X9*X2X6 + X2*X6X9 - 2*X2*X6*X9) - c20*(X7*X6X9 + X9*X6X7 + X6*X7X9 - 2*X6*X7*X9);
	dM(55) = X10*c16 + X6X9*c9 + X5X10*c5 - X6X10*c6 - X6X10*c10 - X6X10*c13 - c20*(X10*X6X7 + X7*X6X10 + X6*X7X10 - 2*X6*X7*X10) - k*(X6*X10X10 + X10*X6X10 - 2*X6*X10^2);
	dM(56) = X6*c6 + X7*c7 + 2*X6X7*c6 - 2*X7X7*c7 - k*(2*X7*X7X10 - 2*X7^2*X10);
	dM(57) = X6X8*c6 - X7*c7 + X7X7*c7 - X7X8*c7 - X7X8*c8 - X7X8*c12 - X7X8*c19 - k*(X8*X7X10 + X7*X8X10 - 2*X7*X8*X10) - c17*(X10*X7X8 + X8*X7X10 + X7*X8X10 - 2*X7*X8*X10);
	dM(58) = X6X9*c6 + X7X8*c8 - X7X9*c7 - X7X9*c9 + c20*(2*X7*X6X7 + X6*X7X7 - 2*X6*X7^2) - k*(X9*X7X10 + X7*X9X10 - 2*X7*X9*X10) + c21*(X2*X1X7 + X7*X1X2 + X1*X2X7 - 2*X1*X2*X7) - c22*(X7*X2X9 + X9*X2X7 + X2*X7X9 - 2*X2*X7*X9);
	dM(59) = X7X9*c9 + X6X10*c6 - X7X10*c7 - X7X10*c10 - k*(X7*X10X10 + X10*X7X10 - 2*X7*X10^2);
	dM(60) = X7*c7 + X8*c8 + X8*c12 + X8*c19 + 2*X7X8*c7 - 2*X8X8*c8 - 2*X8X8*c12 - 2*X8X8*c19 + X8X10*c17 - k*(2*X8*X8X10 - 2*X8^2*X10) - 2*c17*(X10*X8X8 + 2*X8*X8X10 - 2*X8^2*X10);
	dM(61) = X7X9*c7 - X8*c8 + X8X8*c8 - X8X9*c8 - X8X9*c9 - X8X9*c12 - X8X9*c19 - k*(X9*X8X10 + X8*X9X10 - 2*X8*X9*X10) + c21*(X2*X1X8 + X8*X1X2 + X1*X2X8 - 2*X1*X2*X8) - c22*(X8*X2X9 + X9*X2X8 + X2*X8X9 - 2*X2*X8*X9) + c20*(X7*X6X8 + X8*X6X7 + X6*X7X8 - 2*X6*X7*X8) - c17*(X10*X8X9 + X9*X8X10 + X8*X9X10 - 2*X8*X9*X10);
	dM(62) = X8X9*c9 + X7X10*c7 - X8X10*c8 - X8X10*c10 - X8X10*c12 - X8X10*c19 - c17*(X8*X10X10 + 2*X10*X8X10 - 2*X8*X10^2) - k*(X8*X10X10 + X10*X8X10 - 2*X8*X10^2);
	dM(63) = X8*c8 + X9*c9 + X1X2*c21 + X2X9*c22 + X6X7*c20 + 2*X8X9*c8 - 2*X9X9*c9 - k*(2*X9*X9X10 - 2*X9^2*X10) - 2*c22*(2*X9*X2X9 + X2*X9X9 - 2*X2*X9^2) + 2*c21*(X2*X1X9 + X9*X1X2 + X1*X2X9 - 2*X1*X2*X9) + 2*c20*(X7*X6X9 + X9*X6X7 + X6*X7X9 - 2*X6*X7*X9);
	dM(64) = X9X9*c9 - X9*c9 + X8X10*c8 - X9X10*c9 - X9X10*c10 + c21*(X10*X1X2 + X2*X1X10 + X1*X2X10 - 2*X1*X2*X10) - c22*(X10*X2X9 + X9*X2X10 + X2*X9X10 - 2*X2*X9*X10) + c20*(X10*X6X7 + X7*X6X10 + X6*X7X10 - 2*X6*X7*X10) - k*(X9*X10X10 + X10*X9X10 - 2*X9*X10^2);
	dM(65) = X9*c9 + X10*c10 - 2*X10X10*c10 + 2*X9X10*c9 - k*(2*X10*X10X10 - 2*X10^3);
else
	dM(1) = (X1X10 - X1*X10)/X10;
	dM(2) = (X2X10 - X2*X10)/X10;
	dM(3) = (X3X10 - X3*X10)/X10;
	dM(4) = (X4X10 - X4*X10)/X10;
	dM(5) = (X5X10 - X5*X10)/X10;
	dM(6) = (X6X10 - X6*X10)/X10;
	dM(7) = (X7X10 - X7*X10)/X10;
	dM(8) = (X8X10 - X8*X10)/X10;
	dM(9) = (X9X10 - X9*X10)/X10;
	dM(10) = (X10X10 - X10^2)/X10;
	dM(11) = (2*X1*X1X10 - 2*X1^2*X10)/X10;
	dM(12) = (X2*X1X10 + X1*X2X10 - 2*X1*X2*X10)/X10;
	dM(13) = (X3*X1X10 + X1*X3X10 - 2*X1*X3*X10)/X10;
	dM(14) = (X4*X1X10 + X1*X4X10 - 2*X1*X4*X10)/X10;
	dM(15) = (X5*X1X10 + X1*X5X10 - 2*X1*X5*X10)/X10;
	dM(16) = (X6*X1X10 + X1*X6X10 - 2*X1*X6*X10)/X10;
	dM(17) = (X7*X1X10 + X1*X7X10 - 2*X1*X7*X10)/X10;
	dM(18) = (X8*X1X10 + X1*X8X10 - 2*X1*X8*X10)/X10;
	dM(19) = (X9*X1X10 + X1*X9X10 - 2*X1*X9*X10)/X10;
	dM(20) = (X1*X10X10 + X10*X1X10 - 2*X1*X10^2)/X10;
	dM(21) = (2*X2*X2X10 - 2*X2^2*X10)/X10;
	dM(22) = (X3*X2X10 + X2*X3X10 - 2*X2*X3*X10)/X10;
	dM(23) = (X4*X2X10 + X2*X4X10 - 2*X2*X4*X10)/X10;
	dM(24) = (X5*X2X10 + X2*X5X10 - 2*X2*X5*X10)/X10;
	dM(25) = (X6*X2X10 + X2*X6X10 - 2*X2*X6*X10)/X10;
	dM(26) = (X7*X2X10 + X2*X7X10 - 2*X2*X7*X10)/X10;
	dM(27) = (X8*X2X10 + X2*X8X10 - 2*X2*X8*X10)/X10;
	dM(28) = (X9*X2X10 + X2*X9X10 - 2*X2*X9*X10)/X10;
	dM(29) = (X2*X10X10 + X10*X2X10 - 2*X2*X10^2)/X10;
	dM(30) = (2*X3*X3X10 - 2*X3^2*X10)/X10;
	dM(31) = (X4*X3X10 + X3*X4X10 - 2*X3*X4*X10)/X10;
	dM(32) = (X5*X3X10 + X3*X5X10 - 2*X3*X5*X10)/X10;
	dM(33) = (X6*X3X10 + X3*X6X10 - 2*X3*X6*X10)/X10;
	dM(34) = (X7*X3X10 + X3*X7X10 - 2*X3*X7*X10)/X10;
	dM(35) = (X8*X3X10 + X3*X8X10 - 2*X3*X8*X10)/X10;
	dM(36) = (X9*X3X10 + X3*X9X10 - 2*X3*X9*X10)/X10;
	dM(37) = (X3*X10X10 + X10*X3X10 - 2*X3*X10^2)/X10;
	dM(38) = (2*X4*X4X10 - 2*X4^2*X10)/X10;
	dM(39) = (X5*X4X10 + X4*X5X10 - 2*X4*X5*X10)/X10;
	dM(40) = (X6*X4X10 + X4*X6X10 - 2*X4*X6*X10)/X10;
	dM(41) = (X7*X4X10 + X4*X7X10 - 2*X4*X7*X10)/X10;
	dM(42) = (X8*X4X10 + X4*X8X10 - 2*X4*X8*X10)/X10;
	dM(43) = (X9*X4X10 + X4*X9X10 - 2*X4*X9*X10)/X10;
	dM(44) = (X4*X10X10 + X10*X4X10 - 2*X4*X10^2)/X10;
	dM(45) = (2*X5*X5X10 - 2*X5^2*X10)/X10;
	dM(46) = (X6*X5X10 + X5*X6X10 - 2*X5*X6*X10)/X10;
	dM(47) = (X7*X5X10 + X5*X7X10 - 2*X5*X7*X10)/X10;
	dM(48) = (X8*X5X10 + X5*X8X10 - 2*X5*X8*X10)/X10;
	dM(49) = (X9*X5X10 + X5*X9X10 - 2*X5*X9*X10)/X10;
	dM(50) = (X5*X10X10 + X10*X5X10 - 2*X5*X10^2)/X10;
	dM(51) = (2*X6*X6X10 - 2*X6^2*X10)/X10;
	dM(52) = (X7*X6X10 + X6*X7X10 - 2*X6*X7*X10)/X10;
	dM(53) = (X8*X6X10 + X6*X8X10 - 2*X6*X8*X10)/X10;
	dM(54) = (X9*X6X10 + X6*X9X10 - 2*X6*X9*X10)/X10;
	dM(55) = (X6*X10X10 + X10*X6X10 - 2*X6*X10^2)/X10;
	dM(56) = (2*X7*X7X10 - 2*X7^2*X10)/X10;
	dM(57) = (X8*X7X10 + X7*X8X10 - 2*X7*X8*X10)/X10;
	dM(58) = (X9*X7X10 + X7*X9X10 - 2*X7*X9*X10)/X10;
	dM(59) = (X7*X10X10 + X10*X7X10 - 2*X7*X10^2)/X10;
	dM(60) = (2*X8*X8X10 - 2*X8^2*X10)/X10;
	dM(61) = (X9*X8X10 + X8*X9X10 - 2*X8*X9*X10)/X10;
	dM(62) = (X8*X10X10 + X10*X8X10 - 2*X8*X10^2)/X10;
	dM(63) = (2*X9*X9X10 - 2*X9^2*X10)/X10;
	dM(64) = (X9*X10X10 + X10*X9X10 - 2*X9*X10^2)/X10;
	dM(65) = (2*X10*X10X10 - 2*X10^3)/X10;
end


end
