# Supplementary material for: Uncoupled Analysis of Stochastic Reaction Networks in Fluctuating Environments
Source: PLoS Comput Biol. 2014 Dec 4;10(12):e1003942. doi: 10.1371/journal.pcbi.1003942 (PMC4256010; doi:10.1371/journal.pcbi.1003942)
Supplement: S1 Database — MATLAB source codes used for simulations. (ZIP) [file pcbi.1003942.s003.zip › UncoupledAnalysis/CaseStudies/MarginalSimulationLargeScale/SimulateLargeScale.m]

clear all;
close all;

addpath('../../Common/Statistics/');
addpath('../../Common/StochChemKin/');
addpath('../../Common/Models/');
addpath('../../Common/ODEs/dopri/');
addpath('../../Common/MomentClosure/');
addpath('../../Common/');

simulate = 0;

if simulate==1
    generateNetwork = 0;
    
    numSpecies = 10;
    
    
    N = 150000;
    T = 15*60;
    L = 2000;
    
    %% Generate target system
    [Pre, Post, c, X0] = CreateBirthDeathSystem();
    c(2) = 0.001;
    X0(1) = 0;
    k = 0.005;
    
    maxAddR = 15;
    numBasicReactions = 2 + numSpecies;
    
    
    [PreE, PostE, cE, X0E] = CreateNonlinearReactionChain(numSpecies);
    X0E(numSpecies) = 1;
    
    options.ApproxType = 'zerocum';
    options.OutputIndex = numSpecies;
    
    
    
    
    XMarginal = zeros(L, 1);
    XFull = XMarginal;
    
    
    if (generateNetwork)
        fprintf('Generating moment dynamics...');
        CreatePosteriorClosure(PreE, PostE, options);
        fprintf('Done.\n');
        rehash;
    end
    
    
    numReactions = size(PreE, 1);
    options.MomentFun = @PosteriorMoments;
    options.Order = 2;
    options.InitialState = CreateInitialMomentVector(X0E)+0.0000001;
    options.MMSEIdx = numSpecies;
    options.KineticParameters = cE;
    options.Scaling = k;
    options.ThinningFactor = 20;
    
    rateScalings = [1, 10, 20];
    
    for u=1:length(rateScalings)
        
        options.KineticParameters = cE*rateScalings(u);
        
        tic
        parfor i=1:L
            [x, t] = SimulatePopulationGeneral(X0, c, Pre, Post, N, T, 0, 1, options);
            XMarginal(i, u) = x(end);
            fprintf('Simulated marginal path %d (%d)...\n', i, u);
            %stairs(t, x); drawnow; hold on;
        end
        timeMarginal(u) = toc;
        
        PostT = zeros(numReactions+2, numSpecies+1);
        PreT = PostT;
        
        PostT(1:numReactions, 1:numSpecies) = PostE;
        PreT(1:numReactions, 1:numSpecies) = PreE;
        
        %birth
        PreT(numReactions+1, end-1) = 1;
        PostT(numReactions+1, [end-1, end]) = 1;
        
        %death
        PreT(numReactions+2, end) = 1;
        PostT(numReactions+2, end) = 0;
        
        X0T = [X0E; X0];
        cT = [cE*rateScalings(u); k; c(2)];
        
        tic
        parfor i=1:L
            %[x, t] = SimulateSSA(X0T, cT, PreT, PostT, N, 0, T);
            [x, t] = SimulateGillespie(X0T, cT, PreT, PostT, N, T);
            XFull(i, u) = x(end, end);
            fprintf('Simulated full path %d (%d)...\n', i, u);
            %stairs(t, x(end, :), 'r'); drawnow; hold on;
        end
        timeFull(u) = toc;
        
        [~, ~, kDist] = kstest2(XFull(:, u), XMarginal(:, u));
        distances(u) = kDist;
        
        fprintf('Finished run %u (marginal: %fsec, full: %fsec).\n\n', u, timeMarginal(u), timeFull(u));
    end
    
    save resultsLargeScale.mat;
    
else
    load resultsLargeScale.mat;
    
    bins = 0:50;
    db = bins(2) - bins(1);
    h = histc(XFull(:, 3), bins);
    h = h/(sum(h)*db);
    
    stairs(bins, h); hold on;

    h = histc(XMarginal(:, 3), bins);
    h = h/(sum(h)*db);
    
    stairs(bins, h, 'r');
    
    figure;
    p = bar([timeFull; timeMarginal]'/60); hold on;
    box off;
    set(p, 'BarWidth', 1);
    ylabel('Computation time (min)');

end
