# Supplementary material for: Uncoupled Analysis of Stochastic Reaction Networks in Fluctuating Environments
Source: PLoS Comput Biol. 2014 Dec 4;10(12):e1003942. doi: 10.1371/journal.pcbi.1003942 (PMC4256010; doi:10.1371/journal.pcbi.1003942)
Supplement: S1 Database — MATLAB source codes used for simulations. (ZIP) [file pcbi.1003942.s003.zip › UncoupledAnalysis/CaseStudies/MarginalSimulationNonlinear/CreateSchloeglPosteriorGenerator.m]

function [Q, X] = CreateSchloeglPosteriorGenerator(numStates, a, b, c, d, k, openloop)
    X = (0:numStates-1)';

    Q = zeros(numStates, numStates);

    if (nargin<7)
       openloop = 0; 
    end
    
    for i=1:numStates

        x = X(i);

        if (~openloop)
           condTerm = -k*x;
        else
           condTerm = 0; 
        end

        if (i==1)
            Q(i, i+1) = 1/6*b*(x+1)*x*(x-1) + (x+1)*c;
            Q(i, i) = -(1/2*a*x*(x-1) + d + 1/6*b*x*(x-1)*(x-2) + x*c) + condTerm;
        elseif (i==numStates)
            Q(i, i-1) = 1/2*a*(x-1)*(x-2) + d;
            Q(i, i) = -(1/2*a*x*(x-1) + d + 1/6*b*x*(x-1)*(x-2) + x*c) + condTerm;
        else
            Q(i, i-1) = 1/2*a*(x-1)*(x-2) + d;
            Q(i, i+1) = 1/6*b*(x+1)*x*(x-1) + (x+1)*c;
            Q(i, i) = -(1/2*a*x*(x-1) + d + 1/6*b*x*(x-1)*(x-2) + x*c) + condTerm;
        end

    end
end
