# Supplementary material for: Uncoupled Analysis of Stochastic Reaction Networks in Fluctuating Environments
Source: PLoS Comput Biol. 2014 Dec 4;10(12):e1003942. doi: 10.1371/journal.pcbi.1003942 (PMC4256010; doi:10.1371/journal.pcbi.1003942)
Supplement: S1 Database — MATLAB source codes used for simulations. (ZIP) [file pcbi.1003942.s003.zip › UncoupledAnalysis/CaseStudies/MarginalSimulationNonlinear/EvaluateResults.m]

clear all;
close all;

load results/SchloeglResults.mat;

edges = -1:1:80;
dE = edges(2) - edges(1);

% Compute histogram and normalize using SSA data
h = histc(XPFull(:, end), edges);
h = h/(sum(h)*dE);

stairs(edges, h, 'k'); hold on;

% Compute histogram and normalize using MSA data
h = histc(XPMarginal(:, end), edges);
h = h/(sum(h)*dE);

stairs(edges, h, 'r'); hold off;
xlabel('Abundance');
ylabel('Probability');
box off;
ylim([0, 0.1]);


[H, P, KSSTAT] = kstest2(XPMarginal(:, end), XPFull(:, end));
