# Supplementary material for: Uncoupled Analysis of Stochastic Reaction Networks in Fluctuating Environments
Source: PLoS Comput Biol. 2014 Dec 4;10(12):e1003942. doi: 10.1371/journal.pcbi.1003942 (PMC4256010; doi:10.1371/journal.pcbi.1003942)
Supplement: S1 Database — MATLAB source codes used for simulations. (ZIP) [file pcbi.1003942.s003.zip › UncoupledAnalysis/CaseStudies/MarginalSimulationNonlinear/SimulateSchloeglSystem.m]

%% %%%%%%%%%%%%%%%%%%%  SimulateSchloeglSystem.m   %%%%%%%%%%%%%%%%%%%%%%%%
% Objective: Simulate bistable Schl?gl system using the MSA algorithm and
% comparison to standard SSA.
%--------------------------------------------------------------------------
% Description: The synthesis rate of a protein is assumed to be driven by a
% bistable signal described through 4 mass-action reactions (i.e. the
% Schl?gl system). This signal is then marginalized and simulated using the
% MSA algorithm. In particular, marginal hazard functions are obtained by
% directly integrating the filtering equation using a state-space
% truncation (e.g., such as FSP or sliding windows).
%--------------------------------------------------------------------------
% Copyright (C) 2014  Christoph Zechner
%
% This program is free software: you can redistribute it and/or modify
% it under the terms of the GNU General Public License as published by
% the Free Software Foundation, either version 3 of the License, or
% (at your option) any later version.
%
% This program is distributed in the hope that it will be useful,
% but WITHOUT ANY WARRANTY; without even the implied warranty of
% MERCHANTABILITY or FITNESS FOR A PARTICULAR PURPOSE.  See the
% GNU General Public License for more details.
%
% You should have received a copy of the GNU General Public License
% along with this program.  If not, see <http://www.gnu.org/licenses/>.
%--------------------------------------------------------------------------
% For feedback and questions please contact me at:
%   czechner@ethz.ch
%--------------------------------------------------------------------------


clear all;
close all;

addpath('../../Common/Statistics/');
addpath('../../Common/StochChemKin/');
addpath('../../Common/Models/');
addpath('../../Common/Parallel/');
addpath('../../Common/ODEs/dopri/');


%% Initializations

%perform timing experiment (few samples, same implementation for MSA and
%SSA) or accuracy experiment (many samples, fast c-implementation used for
%SSA).
timingExperiment = 1;

%maximum number of reactions (required for memory allocation)
N = 500000;
%terminal time point
T = 5*60;
%coupling strength between signal and protein production
k = 0.06;
%time points at which the system is evaluated
grid = linspace(0, T, 10);
%number of samples
if (timingExperiment == 1)
   L = 20;
else
   L = 50000; 
end

%% Create protein production and degradation system.
[Pre, Post, c, X0] = CreateBirthDeathSystem();
c(2) = 0.04;
X0(1) = 0;


%% Create and simulate marginal system using MSA
[PreE, PostE, cE, X0E] = CreateSchloeglSystem1D();
X0E(1) = 1;

% Generate conditional generator
[Q, state] = CreateSchloeglPosteriorGenerator(70, cE(1), cE(2), cE(3), cE(4), k);
P0 = zeros(size(state));
P0(2) = 1;

tic
parfor i=1:L
    
    [xPath, tPath, rPath, ~, ~, filterMMSE, filterVar] = ...
        SimulatePopulationBDExact(X0, c, Pre, Post, N, T, 0, 1, k, state, Q, P0);
    
    
    [xS] = SampleCTMPPathGrid_mex(xPath, tPath, grid);
    
    XPMarginal(i, :) = xS;
    fprintf('Population Marginal %d \n', i);
end
timeMarginal = toc;


%% Create and simulate full system using SSA
cOld = c;
[Pre, Post, c, X0] = CreateSchloeglSystem1DProtein();
X0(2) = 0;
X0(1) = X0E(1);
c(1:4) = cE;
c(5) = k;
c(6) = cOld(2);

tic
parfor i=1:L
    
    abort = 0;
    tPath = 0;
    xPath = 0;
    while (abort==0)
        
        if (timingExperiment == 0)
            % fast c-implementation to compute distribution (intractable
            % otherwise)
            [xPath, tPath] = ...
                SimulateSSA(X0, c, Pre, Post, N, 0, T);
        else
            % slow MATLAB-implementation to perform fair timing.
            [xPath, tPath] = ...
                SimulateGillespie(X0, c, Pre, Post, N, T);
        end
        if (tPath(end)==T)
            abort = 1;
        else
           fprintf('ERROR: maximum number of reactions reached, try again.\n'); 
        end
    end
    
    [xS] = SampleCTMPPathGrid_mex(xPath(2, :), tPath, grid);
    
    XPFull(i, :) = xS;
    fprintf('Population Full %d \n', i);
end
timeFull = toc;

fprintf('Computation time (%d paths): %f sec (SSA), %f sec (MSA).\n', L, timeFull, timeMarginal);

if (timingExperiment == 1)
    save results/SchloeglResults_timing.mat;
else
    save results/SchloeglResults.mat;
    EvaluateResults;
end
