# Supplementary material for: Uncoupled Analysis of Stochastic Reaction Networks in Fluctuating Environments
Source: PLoS Comput Biol. 2014 Dec 4;10(12):e1003942. doi: 10.1371/journal.pcbi.1003942 (PMC4256010; doi:10.1371/journal.pcbi.1003942)
Supplement: S1 Database — MATLAB source codes used for simulations. (ZIP) [file pcbi.1003942.s003.zip › UncoupledAnalysis/CaseStudies/NoisePropagation/PlotSuppressedNoise.m]

clear all;
close all;

addpath('../../Common/Statistics/');
addpath('../../Common/Models/');
addpath('../../Common/ODEs/dopri/');
addpath('../../Common/MomentClosure/');
addpath('../../Common');


T = 100*60;
grid = linspace(0, T, 100);

%% Generate target system and data
[Pre, Post, c, X0] = CreateBirthDeathSystem();
c(2) = 0.001;


T0 = T/4;


mu = 0.1;
sigma = 0.003;
k = 0.05;
speedVec = logspace(-2, -0.5, 5);
thetaVec = speedVec * (k*mu);


for l=1:length(thetaVec)

    theta = thetaVec(l);
    
    VarCIR = sigma^2 * mu / (2*theta);
    
    M0 = [mu, VarCIR];
    [~, ExpectedMoments] = ode45(@CIRExpectedConditionalMoments, grid, ...
        M0, {}, mu, theta, sigma, k);
    
    ExpectedVariance(l, :) = ExpectedMoments(:, 2)';
    ExpectedVarianceRel(l, :) = ExpectedMoments(:, 2)' / VarCIR;
    
    fprintf('Computed solution for theta=%f...\n', theta);
    
    legendStr{l} = ['\theta=' num2str(theta)];
end

plot(grid / 60, ExpectedVarianceRel' * 100, 'LineWidth', 2);
box off;
xlabel('Time in min');
ylabel('Suppressed noise in %');
ylim([0, 100]);
legend(legendStr);
