# Supplementary material for: Uncoupled Analysis of Stochastic Reaction Networks in Fluctuating Environments
Source: PLoS Comput Biol. 2014 Dec 4;10(12):e1003942. doi: 10.1371/journal.pcbi.1003942 (PMC4256010; doi:10.1371/journal.pcbi.1003942)
Supplement: S1 Database — MATLAB source codes used for simulations. (ZIP) [file pcbi.1003942.s003.zip › UncoupledAnalysis/CaseStudies/SNA/CalculateSNADistribution.m]

function [P, CDF] = CalculateSNADistribution(k, mu, sigma, time, support)

       
    t = time;

    m = mu;
    s = sigma;


    p = k*m / (k*m + (1 - exp(-k*t))*s^2);
    r = m^2/s^2;


    P = nbinpdf(support, r, p);
    CDF = nbincdf(support, r, p);
end
