# Supplementary material for: Uncoupled Analysis of Stochastic Reaction Networks in Fluctuating Environments
Source: PLoS Comput Biol. 2014 Dec 4;10(12):e1003942. doi: 10.1371/journal.pcbi.1003942 (PMC4256010; doi:10.1371/journal.pcbi.1003942)
Supplement: S1 Database — MATLAB source codes used for simulations. (ZIP) [file pcbi.1003942.s003.zip › UncoupledAnalysis/CaseStudies/SNA/EstimateSNADomain.m]

clear all;
close all;

addpath('../../Common/');
addpath('../../Common/Models/');
addpath('../../Common/StochChemKin/');
addpath('../../Common/Statistics/');

simulate = 1;

if (simulate==1)
    
    [Pre, Post, c, X0] = CreateTwoStageExpressionSystem();
    
    T = 3000;

    tauGrid = logspace(-4, 0, 30);
    
    mMean = 5;
    deathP = 0.01;
    
    L = 200;
    bins = 0:1:L;
    
    % Increase to around 200000 to reproduce plot from paper.
    K = 200;
    XEnd = zeros(K, 1);
    
    
    k = 0.03;
    
    parfor i=1:length(tauGrid)
        
        
        
        death = tauGrid(i);
        birth = mMean*death;
        
        
        M = birth/death;
        V = birth/death;
        
        VEff = V + ((birth - sqrt(M)*sqrt(birth*(death + 4*k)))/(2*k));
        
        
        [ProbsNaive, CDFNaive] = CalculateSNADistribution(deathP, k*M, k*sqrt(V), T, bins);
        [ProbsSNA, CDFSNA] = CalculateSNADistribution(deathP, k*M, k*sqrt(VEff), T, bins);
        CDFQSS = poisscdf(bins, birth/death * k / deathP);
        
        
        
        %stairs(bins, Probs); hold on;
        
        
        a = M^2/VEff;
        b = M/VEff;
        
        XEnd = zeros(K, 1);
        for l=1:K
            X0Tmp = X0;
            cTmp = c;
            cTmp(1) = birth;
            cTmp(2) = death;
            cTmp(3) = k;
            cTmp(4) = deathP;
            X0Tmp(1) = poissrnd(birth / death);
            X0Tmp(2) = 0;
            [xPath, tPath] = SimulateSSA(X0Tmp, cTmp, Pre, Post, 80000, 0, T);
            if (tPath(end)<T)
                fprintf('Error\n');
            end
            XEnd(l) = xPath(end);
        end
        
        [F, eBins] = ecdf(XEnd);
        
        idx = eBins<=length(bins);
        
        eBins = eBins(idx);
        F = F(idx);
        KolmogorovDistSNA(i) = max(abs(CDFSNA(eBins+1)' - F));
        KolmogorovDistNaive(i) = max(abs(CDFNaive(eBins+1)' - F));
        KolmogorovDistQSS(i) = max(abs(CDFQSS(eBins+1)' - F));
        
        
        fprintf('Finished iteration %d\n', i);
    end
    
    save SNADomain.mat;
else
    load SNADomain.mat;
end

hMean = mMean * k;
relSpeed = tauGrid / hMean;

semilogx(relSpeed, KolmogorovDistSNA, ...
    relSpeed, KolmogorovDistNaive, ...
    relSpeed, KolmogorovDistQSS);
box off;
ylim([0, 0.3]);
