# Supplementary material for: Uncoupled Analysis of Stochastic Reaction Networks in Fluctuating Environments
Source: PLoS Comput Biol. 2014 Dec 4;10(12):e1003942. doi: 10.1371/journal.pcbi.1003942 (PMC4256010; doi:10.1371/journal.pcbi.1003942)
Supplement: S1 Database — MATLAB source codes used for simulations. (ZIP) [file pcbi.1003942.s003.zip › UncoupledAnalysis/CaseStudies/TelegraphModel/EvaluateMarginalHazard.m]

function m = EvaluateMarginalHazard(c1, c2, c3, tau)

    rho = sqrt((c1+c2+c3)^2 - 4*c1*c3);
    m = ((c1-c2-c3)*sinh(1/2*tau*rho) + rho*cosh(1/2*tau*rho)) ./ ...
        ((c1+c2-c3)*sinh(1/2*tau*rho) + rho*cosh(1/2*tau*rho));

end
