# Supplementary material for: Uncoupled Analysis of Stochastic Reaction Networks in Fluctuating Environments
Source: PLoS Comput Biol. 2014 Dec 4;10(12):e1003942. doi: 10.1371/journal.pcbi.1003942 (PMC4256010; doi:10.1371/journal.pcbi.1003942)
Supplement: S1 Database — MATLAB source codes used for simulations. (ZIP) [file pcbi.1003942.s003.zip › UncoupledAnalysis/CaseStudies/TelegraphModel/VizualizeMSA.m]

clear all;
close all;

addpath('../../Common/Statistics/');
addpath('../../Common/StochChemKin/');
addpath('../../Common/Models/');
addpath('../../Common/ODEs/dopri/');
addpath('../../Common/MomentClosure/');
addpath('../../Common/');

[Pre, Post, c, X0] = CreatemRNASystem();

c(1) = 0.02;
c(2) = 0.04;
c(3) = 0.02;
c(4) = 0.001;

X0(1) = 0;
X0(2) = 1;

c1 = c(1);
c2 = c(2);
c3 = c(3);
c4 = c(4);

T = 30*60;


[xPath, tPath, rPath] = SimulateSSA(X0, c, Pre, Post, 200, 0, T);

tR = tPath(1:end);
%assume that a reaction happened at t=0;
transcriptionTimes = tR([3, rPath]==3);

p = plot(transcriptionTimes/60, 1.2, 'r.'); hold on;
set(p, 'MarkerFaceColor', 'r');
stairs([0,tPath/60], [0, xPath(2, :)]);

deltaTimes = diff([0, transcriptionTimes]);

numPoints = 50;
mTotal = [];
tTotal = [];

for u=1:length(transcriptionTimes)
    
    t0 = transcriptionTimes(u);
    
    if (u==length(transcriptionTimes))
        t1 = T;
    else
        t1 = transcriptionTimes(u+1);
    end

    % absolute time.
    tGrid = linspace(t0, t1, numPoints);
    
    % relative time since last transcription event.
    tauGrid = tGrid - tGrid(1);
    
    mPart = EvaluateMarginalHazard(c1, c2, c3, tauGrid);
    mTotal = [mTotal, mPart];
    tTotal = [tTotal, tGrid];
end


plot(tTotal/60, mTotal, 'g');
box off;
xlabel('Time in min');
