# Supplementary material for: Uncoupled Analysis of Stochastic Reaction Networks in Fluctuating Environments
Source: PLoS Comput Biol. 2014 Dec 4;10(12):e1003942. doi: 10.1371/journal.pcbi.1003942 (PMC4256010; doi:10.1371/journal.pcbi.1003942)
Supplement: S1 Database — MATLAB source codes used for simulations. (ZIP) [file pcbi.1003942.s003.zip › UncoupledAnalysis/Common/CIRExpectedConditionalMoments.m]

function [dM] = CIRExpectedConditionalMoments(t, M, mu, theta, sigma, k)

    dM = zeros(size(M));


    %Set moment values
    E=M(1); 
    V=M(2); 

    %Posterior moment dynamics

    dM(1) = theta*(mu - E);
    dM(2) = -2*theta*V + sigma^2*E - k*V^2/E; % TODO: check if correct using Mathematica!!


end
