# Supplementary material for: Uncoupled Analysis of Stochastic Reaction Networks in Fluctuating Environments
Source: PLoS Comput Biol. 2014 Dec 4;10(12):e1003942. doi: 10.1371/journal.pcbi.1003942 (PMC4256010; doi:10.1371/journal.pcbi.1003942)
Supplement: S1 Database — MATLAB source codes used for simulations. (ZIP) [file pcbi.1003942.s003.zip › UncoupledAnalysis/Common/CIRPosteriorODE.m]

function [dM] = CIRPosteriorODE(t, M, c, k, Jump)

dM = zeros(size(M));

mu = c(1);
theta = c(2);
sigma = c(3);

%Set moment values
X1=M(1); 
X1X1=M(2); 

%Posterior moment dynamics
if (Jump==0)
    dM(1) = theta*(mu - X1) - k*(X1X1 - X1^2);
    dM(2) = (sigma^2 + 2*theta*mu)*X1 - 2*theta*X1X1 - (2*X1X1*k*(X1X1 - X1^2))/X1;
else
    dM(1) = X1X1/X1 - X1;
    dM(2) = 2*X1X1*(X1X1/X1^2 - 1);
end

end
