# Supplementary material for: Uncoupled Analysis of Stochastic Reaction Networks in Fluctuating Environments
Source: PLoS Comput Biol. 2014 Dec 4;10(12):e1003942. doi: 10.1371/journal.pcbi.1003942 (PMC4256010; doi:10.1371/journal.pcbi.1003942)
Supplement: S1 Database — MATLAB source codes used for simulations. (ZIP) [file pcbi.1003942.s003.zip › UncoupledAnalysis/Common/CreateBDPosteriorGenerator.m]

function [Q, X] = CreateBDPosteriorGenerator(numStates, a, b, k, openloop)
    X = (0:numStates-1)';

    Q = zeros(numStates, numStates);

    if (nargin<5)
       openloop = 0; 
    end
    
    for i=1:numStates

        x = X(i);

        if (~openloop)
           condTerm = -k*x;
        else
           condTerm = 0; 
        end

        if (i==1)
            Q(i, i+1) = b*(x+1);
            Q(i, i) = -a + condTerm;
        elseif (i==numStates)
            Q(i, i-1) = a;
            Q(i, i) = -x*b + condTerm;
        else
            Q(i, i-1) = a;
            Q(i, i+1) = b*(x+1);
            Q(i, i) = -a - x*b + condTerm;
        end

    end
end
