# Supplementary material for: Uncoupled Analysis of Stochastic Reaction Networks in Fluctuating Environments
Source: PLoS Comput Biol. 2014 Dec 4;10(12):e1003942. doi: 10.1371/journal.pcbi.1003942 (PMC4256010; doi:10.1371/journal.pcbi.1003942)
Supplement: S1 Database — MATLAB source codes used for simulations. (ZIP) [file pcbi.1003942.s003.zip › UncoupledAnalysis/Common/CreateInitialMomentVector.m]

function M0 = CreateInitialMomentVector(X0)

    %only order 2 supported up to now!
    
    
    numSpecies = length(X0);
    
    M0(1:numSpecies) = X0;
    
    counter = numSpecies + 1;
    
    for k=1:numSpecies
        for l=1:numSpecies
            if (l<k)
                continue;
            end
            
            M0(counter) = X0(k)*X0(l);
            counter = counter + 1;
        end
    end
        

end
