# Supplementary material for: Uncoupled Analysis of Stochastic Reaction Networks in Fluctuating Environments
Source: PLoS Comput Biol. 2014 Dec 4;10(12):e1003942. doi: 10.1371/journal.pcbi.1003942 (PMC4256010; doi:10.1371/journal.pcbi.1003942)
Supplement: S1 Database — MATLAB source codes used for simulations. (ZIP) [file pcbi.1003942.s003.zip › UncoupledAnalysis/Common/Models/CreateBirthDeathSystem.m]

function [Pre, Post, c, X0] = CreateBirthDeathSystem()


         %A         
  	X0 = [10]';

    Birth = 10;
    Death = 0.01;

    c = [Birth
         Death
         ];

           %A     
    Pre = [ 0
            1
           ];
        
    Post = [1
            0
            ];


end
