# Supplementary material for: Uncoupled Analysis of Stochastic Reaction Networks in Fluctuating Environments
Source: PLoS Comput Biol. 2014 Dec 4;10(12):e1003942. doi: 10.1371/journal.pcbi.1003942 (PMC4256010; doi:10.1371/journal.pcbi.1003942)
Supplement: S1 Database — MATLAB source codes used for simulations. (ZIP) [file pcbi.1003942.s003.zip › UncoupledAnalysis/Common/Models/CreateNonlinearReactionChain.m]

function [Pre, Post, c, X0] = CreateNonlinearReactionChain(dimension)

numSpecies = dimension;


%numAdditionalReactions = 5;
numReactions = numSpecies*3;

Pre = zeros(numReactions, numSpecies);
Post = Pre;
c = zeros(numReactions, 1);
X0 = zeros(numSpecies, 1);

scaling = 1;

muBirth = 0.1 * scaling;
muDeath = 0.01 * scaling;
muConv = 0.01 * scaling;

% set to zero for deterministic parameters
lognStd = 0.0;

% Draw a random order of the species and connect them through conversion
% reactions.
randIdx = 1:numSpecies;%randperm(numSpecies);

counter = 1;

for k=1:length(randIdx)
    
    %conversion
    A = randIdx(k);
    B = randIdx(1+mod(k, length(randIdx)));
    
    Pre(counter, A) = 2;
    Post(counter, B) = 1;
    Post(counter, A) = 1;
    c(counter) = lognrnd(log(muConv), lognStd);
    
    counter = counter + 1;
    
    %birth
    Pre(counter, A) = 0;
    Post(counter, A) = 1;
    c(counter) = lognrnd(log(muBirth), lognStd);
    
    counter = counter + 1;
    
    %death
    Pre(counter, A) = 1;
    Post(counter, A) = 0;
    c(counter) = lognrnd(log(muDeath), lognStd);
    
    counter = counter + 1;
    
end

end
