# Supplementary material for: Uncoupled Analysis of Stochastic Reaction Networks in Fluctuating Environments
Source: PLoS Comput Biol. 2014 Dec 4;10(12):e1003942. doi: 10.1371/journal.pcbi.1003942 (PMC4256010; doi:10.1371/journal.pcbi.1003942)
Supplement: S1 Database — MATLAB source codes used for simulations. (ZIP) [file pcbi.1003942.s003.zip › UncoupledAnalysis/Common/Models/CreateSchloeglSystem1D.m]

function [Pre, Post, c, X0] = CreateSchloeglSystem1D()


    c = [15*0.07, 0.075, 3.5, 30*0.1]';
    X0 = [10]';
    

           %A  
    Pre = [ 2             
            3              
            1              
            0              
           ];
        
    Post = [3             
            2              
            0              
            1              
            ];


end
