# Supplementary material for: Uncoupled Analysis of Stochastic Reaction Networks in Fluctuating Environments
Source: PLoS Comput Biol. 2014 Dec 4;10(12):e1003942. doi: 10.1371/journal.pcbi.1003942 (PMC4256010; doi:10.1371/journal.pcbi.1003942)
Supplement: S1 Database — MATLAB source codes used for simulations. (ZIP) [file pcbi.1003942.s003.zip › UncoupledAnalysis/Common/Models/CreateSchloeglSystem1DProtein.m]

function [Pre, Post, c, X0] = CreateSchloeglSystem1DProtein()


    birth = 1;
    death = 0.01;
    
    c = [15*0.07, 0.075, 3.5, 30*0.1, birth, death]';
    X0 = [10, 0]';
    

           %A       P  
    Pre = [ 2       0       
            3       0      
            1       0      
            0       0
            1       0
            0       1
           ];
        
    Post = [3       0   
            2       0      
            0       0      
            1       0  
            1       1
            0       0
            ];


end
