# Supplementary material for: Uncoupled Analysis of Stochastic Reaction Networks in Fluctuating Environments
Source: PLoS Comput Biol. 2014 Dec 4;10(12):e1003942. doi: 10.1371/journal.pcbi.1003942 (PMC4256010; doi:10.1371/journal.pcbi.1003942)
Supplement: S1 Database — MATLAB source codes used for simulations. (ZIP) [file pcbi.1003942.s003.zip › UncoupledAnalysis/Common/Models/CreateThreeStageExpressionSystem.m]

function [Pre, Post, c, X0] = CreateThreeStageExpressionSystem()


         %geneOff geneOn  mRNA      P
  	X0 = [1       0       0         0]';

    GeneOn = 0.006;
    GeneOff = 0.005;
    Transcription = 1;
    mRNADegradation = 0.02;
    Translation = 0.004;
    ProteinDegradation = 0.0004;
    
    Feedback = 0.01;
    
    c = [
        
         GeneOn
         GeneOff
    
         Transcription
         mRNADegradation

         Translation
         ProteinDegradation

         ];

           %geneOff geneOn  mRNA       
    Pre = [ 1       0       0     0    
            0       1       0     0    
            
            0       1       0     0   
            0       0       1     0   
                 
            0       0       1     0
            0       0       0     1
            
           ];
        
    Post = [0       1       0      0   
            1       0       0      0   
        
            0       1       1      0 
            0       0       0      0
            
            0       0       1     1
            0       0       0     0
            
             
            ];


end
