# Supplementary material for: Uncoupled Analysis of Stochastic Reaction Networks in Fluctuating Environments
Source: PLoS Comput Biol. 2014 Dec 4;10(12):e1003942. doi: 10.1371/journal.pcbi.1003942 (PMC4256010; doi:10.1371/journal.pcbi.1003942)
Supplement: S1 Database — MATLAB source codes used for simulations. (ZIP) [file pcbi.1003942.s003.zip › UncoupledAnalysis/Common/Models/CreateTwoStageExpressionSystem.m]

function [Pre, Post, c, X0] = CreateTwoStageExpressionSystem()


         %mRNA      P     Dummy
  	X0 = [1         0     ]';

    Transcription = 0.1;
    mRNADegradation = 0.03;
    Translation = 0.01;
    ProteinDegradation = 0.001;
    
    
    c = [
         Transcription
         mRNADegradation
         Translation
         ProteinDegradation
         
         ];

           %mRNA        P   
    Pre = [ 
            0           0   
            1           0   
            
            1           0   
            0           1   
           ];
        
    Post = [
            1           0   
            0           0   
            
            1           1   
            0           0     
            ];


end
