# Supplementary material for: Uncoupled Analysis of Stochastic Reaction Networks in Fluctuating Environments
Source: PLoS Comput Biol. 2014 Dec 4;10(12):e1003942. doi: 10.1371/journal.pcbi.1003942 (PMC4256010; doi:10.1371/journal.pcbi.1003942)
Supplement: S1 Database — MATLAB source codes used for simulations. (ZIP) [file pcbi.1003942.s003.zip › UncoupledAnalysis/Common/MomentClosure/CreatePosteriorClosure.m]

function [numMoments] = CreatePosteriorClosure(PreE, PostE, options)

syms k;

approxType = options.ApproxType;
specIdx = options.OutputIndex;


if (strcmp(approxType, 'gamma'))
    
    %% HACK!
    [M] = MomentDerivation(PreE, PostE, 2);
    
    numMoments = length(M);
    
    [M, dM, C, X] = MomentDerivation(PreE, PostE, 3);
    M = M(1:numMoments);
    dM = dM(1:numMoments);
    
    %[M, dM, C, X] = MomentDerivation(PreE, PostE, 2);
    
    PosteriorSystem = dM;
    PosteriorUpdate = sym('A', size(dM));
    for i=1:length(PosteriorUpdate)
        PosteriorUpdate(i) = 0;
    end
    
    specName = char(X(specIdx));
    
    
    M1Name = specName;
    M2Name = [specName specName];
    M1 = sym(M1Name);
    M2 = sym(M2Name);
    
    %First Moment
    MomentIndex = find(strcmp(M, M1Name));
    closureStr = -M1*M2 + (2*M2^2)/M1;
    PosteriorSystem = subs(PosteriorSystem, 'X1X1X1', closureStr);
    PosteriorSystem(MomentIndex) = PosteriorSystem(MomentIndex) + ...
        k*(M1^2 - M2);
    PosteriorUpdate(MomentIndex) = -M1 + M2/M1;
    
    %Second Moment
    %targetName =
    MomentIndex = find(strcmp(M, M2Name));
    PosteriorSystem(MomentIndex) = PosteriorSystem(MomentIndex) + ...
        2*k*(M1^2 - M2) * M2 / M1;
    PosteriorUpdate(MomentIndex) = 2*M2*(M2/M1^2 - 1);

    PosteriorUpdate = simplify(PosteriorUpdate);
    %% Write Moment system to file

    funName = 'PosteriorMoments';

    fileName = [funName '.m'];
    fid = fopen(fileName, 'w+');

    fprintf(fid, 'function [dM] = %s(t, M, c, k, Jump)\n', funName);
    fprintf(fid, '\ndM = zeros(size(M));\n');
    fprintf(fid, '\n%%Set rate constants\n');

    for k=1:length(C)
        fprintf(fid, '%s=c(%d); \n', char(C(k)), k);
    end

    fprintf(fid, '\n%%Set moment values\n');
    for k=1:length(M)
        fprintf(fid, '%s=M(%d); \n', char(M(k)), k);
    end
    fprintf(fid, '\n%%Posterior moment dynamics\n');
    fprintf(fid, 'if (Jump==0) \n');
    for k=1:length(M)
        fprintf(fid, '\tdM(%d) = %s;\n', k, char(PosteriorSystem(k)));
    end
    fprintf(fid, 'else\n');
    for k=1:length(M)
        fprintf(fid, '\tdM(%d) = %s;\n', k, char(PosteriorUpdate(k)));
    end
    fprintf(fid, 'end\n');
    fprintf(fid, '\n\nend');

    fclose(fid);
    
    numMoments = length(M);
elseif (strcmp(approxType, 'zerocum'))
    
    %% HACK!
    [M] = MomentDerivation(PreE, PostE, 2);
    
    numMoments = length(M);
    
    [M, dM, C, X] = MomentDerivation(PreE, PostE, 3);
    M = M(1:numMoments);
    dM = dM(1:numMoments);
    
    %[M, dM, C, X] = MomentDerivation(PreE, PostE, 2);
    
    PosteriorSystem = dM;
    PosteriorUpdate = sym('A', size(dM));
    for i=1:length(PosteriorUpdate)
        PosteriorUpdate(i) = 0;
    end
    
    
    numSpecies = length(X);
    
    specName = char(X(specIdx));
    
    for k=1:numSpecies
        xName = char(X(k));
        
        strs{1} = xName;
        strs{2} = specName;
        
        [~, minIdx] = min([k, specIdx]);
        
        first = strs{minIdx};
        second = strs{setdiff([1, 2], minIdx)};
        
        momStr = sprintf('-k*(%s%s - %s*%s)', first, second, xName, specName);
        PosteriorSystem(k) = PosteriorSystem(k) + sym(momStr);
        
        updateStr = sprintf('(%s%s - %s*%s) / %s', first, second, xName, specName, specName);
        PosteriorUpdate(k) = sym(updateStr);
    end
    
% 
%     for k=1:length(M)
%         xName = char(M(k));
%         momStr = sprintf('k*(%s%s - %s*%s)', xName, specName, xName, specName);
%         PosteriorSystem(k) = PosteriorSystem(k) + sym(momStr);
% 
%         updateStr = sprintf('(%s%s - %s*%s) / %s', xName, specName, xName, specName, specName);
%         PosteriorUpdate(k) = sym(updateStr);
%     end


    counter = 1;
    for k=1:numSpecies
        for l=1:numSpecies
            if (l<k)
                continue;
            end
            
            SecondOrderIdx{counter}.First = k;
            SecondOrderIdx{counter}.Second = l;
            
            counter = counter + 1;
        end
    end
    
    for k=1:length(SecondOrderIdx)
       
        xName = char(M(k+numSpecies));
        momStr = sprintf('-k*(%s%s - %s*%s)', specName, xName, specName, xName);
        PosteriorSystem(k+numSpecies) = PosteriorSystem(k + numSpecies) + sym(momStr);
        
        updateStr = sprintf('(%s%s - %s*%s) / %s', specName, xName, specName, xName, specName);
        PosteriorUpdate(k+numSpecies) = sym(updateStr);
        
    end
    
    
    % plug in closure function
    for k=1:numSpecies
       
        xName = char(X(k));
        
        for l=1:length(SecondOrderIdx) %works only for third order closures!
            
            i = SecondOrderIdx{l}.First;
            j = SecondOrderIdx{l}.Second;
            
            origStr = sprintf('X%dX%dX%d', k, i, j);
            
            % Zero cumulant
            closureStr = sprintf('X%d*X%dX%d + X%d*X%dX%d + X%d*X%dX%d - 2*X%d*X%d*X%d', ...
               k, min([i, j]), max([i, j]),...
               i, min([k, j]), max([k, j]), ...
               j, min([i, k]), max([i, k]), ...
               k, i, j);
            
            PosteriorSystem = subs(PosteriorSystem, origStr, closureStr);
            PosteriorUpdate = subs(PosteriorUpdate, origStr, closureStr);
            
        end
        
    end

    if (isfield(options, 'FileName'))
       funName = options.FileName; 
    else
        funName = 'PosteriorMoments';
    end
    
    fileName = [pwd '/' funName '.m'];
    fid = fopen(fileName, 'w+');

    fprintf(fid, 'function [dM] = %s(t, M, c, k, Jump)\n', funName);
    fprintf(fid, '%%Zero cumulant moment closure\n');
    fprintf(fid, '\ndM = zeros(size(M));\n');
    fprintf(fid, '\n%%Set rate constants\n');

    for k=1:length(C)
        fprintf(fid, '%s=c(%d); \n', char(C(k)), k);
    end

    fprintf(fid, '\n%%Set moment values\n');
    for k=1:length(M)
        fprintf(fid, '%s=M(%d); \n', char(M(k)), k);
    end
    fprintf(fid, '\n%%Posterior moment dynamics\n');
    fprintf(fid, 'if (Jump==0) \n');
    for k=1:length(M)
        fprintf(fid, '\tdM(%d) = %s;\n', k, char(PosteriorSystem(k)));
    end
    fprintf(fid, 'else\n');
    for k=1:length(M)
        fprintf(fid, '\tdM(%d) = %s;\n', k, char(PosteriorUpdate(k)));
    end
    fprintf(fid, 'end\n');
    fprintf(fid, '\n\nend');

    fclose(fid);
    
    numMoments = length(M);

    


end
