# Supplementary material for: Uncoupled Analysis of Stochastic Reaction Networks in Fluctuating Environments
Source: PLoS Comput Biol. 2014 Dec 4;10(12):e1003942. doi: 10.1371/journal.pcbi.1003942 (PMC4256010; doi:10.1371/journal.pcbi.1003942)
Supplement: S1 Database — MATLAB source codes used for simulations. (ZIP) [file pcbi.1003942.s003.zip › UncoupledAnalysis/Common/MomentClosure/MomentDerivation.m]

% Code from Jakob Ruess and modified by Christoph Zechner.

function [MomentsName, Dynamics, Rates, Species] = MomentDerivation(Pre, Post, order)


    %stoichiometric transition vectors
    
    
    v = Post - Pre;
    
    si = size(v);
    numberreactions = si(1);
    species = si(2);

    for i=1:species
        x(i) = sym(['X' num2str(i)]);
    end

    
    for i=1:numberreactions
       RateName = ['c' num2str(i)];
       Rates(i) = sym(RateName);
       preVec = Pre(i, :);
       
       mult = 1;
       
       for k=1:species
          mult = mult * nchoosek(x(k), preVec(k));
       end
       
       massAction = expand(prod(factorial(preVec)) * mult);
       
       
       
       prop(i) = sym(RateName)*massAction;
    end
    
    
    [Moments,MomentsChar,psiall,psiJall] = specify_moments(x,v,species, order);
    
    momentnumber = length(psiall);


    %jumps
    J = sym(zeros(numberreactions,momentnumber));
    for i = 1:numberreactions
        J(i,:) = (psiJall(i,:) - psiall)*prop(i);
    end

    Lpsi = expand(sum(J, 1));
    
    for j = 0:momentnumber-species-1
            i = momentnumber - j;
            Lpsi = feval(symengine,'subsex',Lpsi,[char(Moments(i)) ['=' MomentsChar{i}]]);
    end

    %end

    Dynamics = Lpsi;
    Species = x;
    MomentsName = MomentsChar;
    
    
end
