# Supplementary material for: Uncoupled Analysis of Stochastic Reaction Networks in Fluctuating Environments
Source: PLoS Comput Biol. 2014 Dec 4;10(12):e1003942. doi: 10.1371/journal.pcbi.1003942 (PMC4256010; doi:10.1371/journal.pcbi.1003942)
Supplement: S1 Database — MATLAB source codes used for simulations. (ZIP) [file pcbi.1003942.s003.zip › UncoupledAnalysis/Common/MomentClosure/specify_moments.m]

% Code from Jakob Ruess.


function [Moments,MomentsChar,psiall,psiJall] = specify_moments(x,v,species, order);

%x = [a;x];
x = [x];

MomentsChar = {};
Moments = [];
psiall = [];
psiJall = [];

%means
for j = 1:species
    psi = x(j);
    psiJ = x(j) + v(:,j);
    psiall = [psiall,psi];
    psiJall = [psiJall,psiJ];
    Moments = [Moments,x(j)];
    MomentsChar = [MomentsChar;char(x(j))];
end

%numbermoments = length(Moments);

%second moments
for j = 1:species
    for k = j:species
        %i = numbermoments + (j-1)*species + k;
        psi = x(j)*x(k);
        psiJ = (x(j) + v(:,j)).*(x(k) + v(:,k));
        psiall = [psiall,psi];
        psiJall = [psiJall,psiJ];
        Moments = [Moments,x(j)*x(k)];
        MomentsChar = [MomentsChar;char(x(j)) char(x(k))];
    end
end

%numbermoments = length(Moments);


if (order>2)
    
    %third moments
    for j = 1:species
        for k = j:species
            for l = k:species
                %i = numbermoments + (j-1)*species^2 + (k-1)*species + l;
                psi = x(j)*x(k)*x(l);
                psiJ = (x(j) + v(:,j)).*(x(k) + v(:,k)).*(x(l) + v(:,l));
                psiall = [psiall,psi];
                psiJall = [psiJall,psiJ];
                Moments = [Moments,x(j)*x(k)*x(l)];
                MomentsChar = [MomentsChar;char(x(j)) char(x(k)) char(x(l))];
            end
        end
    end
    
end

if (order>3)
    
    %numbermoments = length(Moments);
    
    %fourth moments
    for j = 1:species
        for k = j:species
            for l = k:species
                for m = l:species
                    %i = numbermoments + (j-1)*species^3 + (k-1)*species^2 + (l-1)*species + m;
                    psi = x(j)*x(k)*x(l)*x(m);
                    psiJ = (x(j) + v(:,j)).*(x(k) + v(:,k)).*(x(l) + v(:,l)).*(x(m) + v(:,m));
                    psiall = [psiall,psi];
                    psiJall = [psiJall,psiJ];
                    Moments = [Moments,x(j)*x(k)*x(l)*x(m)];
                    MomentsChar = [MomentsChar;char(x(j)) char(x(k)) char(x(l)) char(x(m))];
                end
            end
        end
    end
end

end
