# Supplementary material for: Uncoupled Analysis of Stochastic Reaction Networks in Fluctuating Environments
Source: PLoS Comput Biol. 2014 Dec 4;10(12):e1003942. doi: 10.1371/journal.pcbi.1003942 (PMC4256010; doi:10.1371/journal.pcbi.1003942)
Supplement: S1 Database — MATLAB source codes used for simulations. (ZIP) [file pcbi.1003942.s003.zip › UncoupledAnalysis/Common/ODEs/dopri/compile.m]

% Linking C and Fortran files
% Different compilers have different conventions:
% If you call a Fortran function "func" from C some compilers
% append an underscore (when compiling the Fortran file).
% Hence you have to append the underscore when calling: "func_".
% Some compilers need "FUNC_" and others "FUNC".

% There are two compile-time switches you can adapt
% the MEX-Interface to your compiler:
%  FORTRANUPP: if set, all Fortran-routines are called with uppercase letters
%  FORTRANNOUNDER: if set, all Fortran-routines are called without a trailing
%                  underscore
% The default: both switches are turned off (i.e. lowercase with underscore)
%
% Example:
% mex -DFORTRANUPP ...
%
mex dop853Mex.c options.c dop853.f
mex dopri5Mex.c options.c dopri5.f
