# Supplementary material for: Uncoupled Analysis of Stochastic Reaction Networks in Fluctuating Environments
Source: PLoS Comput Biol. 2014 Dec 4;10(12):e1003942. doi: 10.1371/journal.pcbi.1003942 (PMC4256010; doi:10.1371/journal.pcbi.1003942)
Supplement: S1 Database — MATLAB source codes used for simulations. (ZIP) [file pcbi.1003942.s003.zip › UncoupledAnalysis/Common/ODEs/dopri/create.bat]

@echo off
goto start

:pfade
rem %%%% Adjust Paths in the following two lines: (In folgenden zwei Zeilen Pfade einstellen:)
set lccpath=c:\lcc
set matlabpath=c:\Programme\MATLAB71
rem %%%%%%%%%%%%%%%%%%%%%%%%%%%%%%%%%%%%%%%%%%%%%%%
set path=%lccpath%\bin;%path%
set lccinclude=-I"%lccpath%\include;%lccpath%\include\sys"
set lccopt=-c -A -Zp8 -ansic -O -DMATLAB_MEX_FILE -DNDEBUG
set lnklib="%lccpath%\lib\libf77.lib" "%matlabpath%\extern\lib\win32\lcc\libmx.lib" "%matlabpath%\extern\lib\win32\lcc\libmex.lib" "%matlabpath%\extern\lib\win32\lcc\libmat.lib"
if exist "%matlabpath%\extern\lib\win32\lcc\libmatlbmx.lib" set lnklib=%lnklib% "%matlabpath%\extern\lib\win32\lcc\libmatlbmx.lib"
set matlabinclude=-I"%matlabpath%\extern\include" 
goto compile

:start
if not "%lccpath%"=="" goto compile
goto pfade

:compile
rem Fortran
f2c -A dop853.f
f2c -A dopri5.f

rem Options
lcc %lccopt% %lccinclude% -Fooptions.obj %matlabinclude% options.c

rem dop853
lcc %lccopt% %lccinclude% -Fodop853Mex.obj %matlabinclude% -UFORTRANUPP -UFORTRANNOUNDER dop853Mex.c
lcc -c -Zp8 %lccinclude% -DMATLAB_MEX_FILE "%matlabpath%\sys\lcc\mex\lccstub.c" -Fo_libstub.obj 
lrc %lccinclude% -fo"mexversion.res"  "%matlabpath%\extern\include\mexversion.rc" 
lcclnk -o dop853Mex.dll -dll "%matlabpath%\extern\lib\win32\lcc\mexFunction.def" -s _libstub.obj dop853Mex.obj dop853.obj options.obj mexversion.res %lnklib%

rem dopri5
lcc %lccopt% %lccinclude% -Fodopri5Mex.obj %matlabinclude% -UFORTRANUPP -UFORTRANNOUNDER dopri5Mex.c 
lcc -c -Zp8 %lccinclude% -DMATLAB_MEX_FILE "%matlabpath%\sys\lcc\mex\lccstub.c" -Fo_libstub.obj 
lrc %lccinclude% -fo"mexversion.res"  "%matlabpath%\extern\include\mexversion.rc" 
lcclnk -o dopri5Mex.dll -dll "%matlabpath%\extern\lib\win32\lcc\mexFunction.def" -s _libstub.obj dopri5Mex.obj dopri5.obj options.obj mexversion.res %lnklib%

rem Cleanup (Aufr�umen)
if exist dop853.c del dop853.c
if exist dop853.obj del dop853.obj 
if exist dopri5.c del dopri5.c
if exist dopri5.obj del dopri5.obj

if exist options.obj del options.obj

if exist dop853Mex.exp del dop853Mex.exp
if exist dop853Mex.lib del dop853Mex.lib
if exist dop853Mex.obj del dop853Mex.obj
if exist dopri5Mex.exp del dopri5Mex.exp
if exist dopri5Mex.lib del dopri5Mex.lib
if exist dopri5Mex.obj del dopri5Mex.obj

if exist mexversion.res del mexversion.res
if exist _libstub.obj del _libstub.obj
