# Supplementary material for: Uncoupled Analysis of Stochastic Reaction Networks in Fluctuating Environments
Source: PLoS Comput Biol. 2014 Dec 4;10(12):e1003942. doi: 10.1371/journal.pcbi.1003942 (PMC4256010; doi:10.1371/journal.pcbi.1003942)
Supplement: S1 Database — MATLAB source codes used for simulations. (ZIP) [file pcbi.1003942.s003.zip › UncoupledAnalysis/Common/ODEs/dopri/create_wc.bat]

@echo off
goto start

:pfade
rem %%%% Adjust Paths in the following two lines: (In folgenden zwei Zeilen Pfade einstellen:)
set wcpath=c:\watcom
set matlabpath=c:\Programme\MATLAB71
rem %%%%%%%%%%%%%%%%%%%%%%%%%%%%%%%%%%%%%%%%%%%%%%%
set watcom=%wcpath%
set path=%wcpath%\binnt;%wcpath%\binw;%path%
set include=%wcpath%\H;%wcpath%\H\nt;%include%
set lib=%wcpath%\lib386\nt;%wcpath%\lib386;%lib%
set wcopt=-c -mf -za -wx -d0 -ox -bd -bt=nt -6s -ei -fpi87 -fp6 -zp8 -fr# -DMATLAB_MEX_FILE -DNDEBUG
set wfopt=-c -mf -ox -d0 -bd -sc -6 -fpi87 
set lnklib=libpath %matlabpath%\extern\lib\win32\watcom\openwc13 library libmx.lib,libmex.lib,libmat.lib,user32.lib
set matlabinclude=-i="%matlabpath%\extern\include" 
goto compile

:start
if not "%wcpath%"=="" goto compile
goto pfade

:compile
rem Fortran
wfl386 %wfopt% dop853.f
wfl386 %wfopt% dopri5.f

rem Options
wcl386 %wcopt% -fo=options.obj %matlabinclude% options.c

rem dop853
wcl386 %wcopt% -fo=dop853Mex.obj %matlabinclude% -DFORTRANUPP -DFORTRANNOUNDER dop853Mex.c
wrc -r "%matlabpath%\extern\include\mexversion.rc" -fo="mexversion.res"
wlink name dop853Mex.dll system nt_dll export mexFunction option caseexact %lnklib% file dop853.obj,options.obj,dop853Mex.obj res mexversion.res

rem dopri5
wcl386 %wcopt% -fo=dopri5Mex.obj %matlabinclude% -DFORTRANUPP -DFORTRANNOUNDER dopri5Mex.c 
wrc -r "%matlabpath%\extern\include\mexversion.rc" -fo="mexversion.res"
wlink name dopri5Mex.dll debug watcom all system nt_dll export mexFunction option caseexact %lnklib% file dopri5.obj,options.obj,dopri5Mex.obj res mexversion.res

rem Cleanup (Aufr�umen)
if exist dop853.c del dop853.c
if exist dop853.obj del dop853.obj 
if exist dopri5.c del dopri5.c
if exist dopri5.obj del dopri5.obj

if exist options.obj del options.obj

if exist dop853Mex.obj del dop853Mex.obj
if exist dopri5Mex.obj del dopri5Mex.obj
if exist dop853Mex.err del dop853Mex.err
if exist dopri5Mex.err del dopri5Mex.err
if exist dop853.err del dop853.err
if exist dopri5.err del dopri5.err

if exist mexversion.res del mexversion.res
if exist _libstub.obj del _libstub.obj
