# Supplementary material for: Uncoupled Analysis of Stochastic Reaction Networks in Fluctuating Environments
Source: PLoS Comput Biol. 2014 Dec 4;10(12):e1003942. doi: 10.1371/journal.pcbi.1003942 (PMC4256010; doi:10.1371/journal.pcbi.1003942)
Supplement: S1 Database — MATLAB source codes used for simulations. (ZIP) [file pcbi.1003942.s003.zip › UncoupledAnalysis/Common/ODEs/dopri/dop853Mex.c]

/*
 * DOP853MEX-Interface by C. Ludwig
 * Version: $Id: dop853Mex.c 1123 2012-06-29 09:14:22Z luchr $ */
#define DOP853MexVersion "29. Jun. 2012"
/*
 * English:
 *   Questions, requests, problems, notes, 
 *   remarks and bugs to
 *  Ludwig_C@gmx.de
 * 
 * German:
 *   Fragen, W�nsche, Probleme, Anregungen, 
 *   Anmerkungen, Bemerkungen und Bugs an
 *  Ludwig_C@gmx.de
 */
#include <math.h>
#include "mex.h"
#include "string.h"
#include "options.h"
#include "dop853Mex.h"

#include "dopriMex.c"
