# Supplementary material for: Uncoupled Analysis of Stochastic Reaction Networks in Fluctuating Environments
Source: PLoS Comput Biol. 2014 Dec 4;10(12):e1003942. doi: 10.1371/journal.pcbi.1003942 (PMC4256010; doi:10.1371/journal.pcbi.1003942)
Supplement: S1 Database — MATLAB source codes used for simulations. (ZIP) [file pcbi.1003942.s003.zip › UncoupledAnalysis/Common/ODEs/dopri/dopri5Mex.h]

#ifndef dopri5Mexh
#define dopri5Mexh

#include "dopriMex.h"

extern void DOPRI5_ (int *n, 
  DOPRIRightSide fcn, double *tStart, double *x, double *tEnd,
	double  *rtol, double *atol, int *itol,
	DOPRISolout solout, int *iout,
	double *work, int *lwork, int *iwork, int *liwork,
	double *rpar, int *ipar, int *idid);
	
extern double CONTD5_ (int *i,
  double *x, double *con,int *icomp,int *nd);

#endif
