# Supplementary material for: Uncoupled Analysis of Stochastic Reaction Networks in Fluctuating Environments
Source: PLoS Comput Biol. 2014 Dec 4;10(12):e1003942. doi: 10.1371/journal.pcbi.1003942 (PMC4256010; doi:10.1371/journal.pcbi.1003942)
Supplement: S1 Database — MATLAB source codes used for simulations. (ZIP) [file pcbi.1003942.s003.zip › UncoupledAnalysis/Common/ODEs/dopri/Example1/example.m]

addpath('../');

opt=[];
opt.RelTol=1e-6;opt.AbsTol=1e-6;

figure(1);
[tNodes,xNodes,stats]=dopri5Mex(@f,[0,3],1,opt);
% also possible (auch m?glich):
% [tNodes,xNodes,stats]=dopri5Mex('f',[0,3],1,opt);
% [tNodes,xNodes,stats]=dopri5Mex(inline('x','t','x'),[0,3],1,opt);

t=linspace(0,3,200);
plot(t,exp(t),'b-',tNodes,xNodes,'rx');

figure(2);
tic
[tNodes,xNodes,stats]=dop853Mex(@f,[0,3],1,opt);
toc
t=linspace(0,3,200);
plot(t,exp(t),'b-',tNodes,xNodes,'rx');
