# Supplementary material for: Uncoupled Analysis of Stochastic Reaction Networks in Fluctuating Environments
Source: PLoS Comput Biol. 2014 Dec 4;10(12):e1003942. doi: 10.1371/journal.pcbi.1003942 (PMC4256010; doi:10.1371/journal.pcbi.1003942)
Supplement: S1 Database — MATLAB source codes used for simulations. (ZIP) [file pcbi.1003942.s003.zip › UncoupledAnalysis/Common/ODEs/dopri/Example2/outputfcn.m]

function status=outputfcn(a,b,cmd)
if (nargin<3) cmd='default';end
switch (cmd) 
    case 'init'
        clf;hold on;
    case 'done'
        hold off;
    case 'default'
        status=0;
        plot(a,b,'rx');
end
end
