# Supplementary material for: Uncoupled Analysis of Stochastic Reaction Networks in Fluctuating Environments
Source: PLoS Comput Biol. 2014 Dec 4;10(12):e1003942. doi: 10.1371/journal.pcbi.1003942 (PMC4256010; doi:10.1371/journal.pcbi.1003942)
Supplement: S1 Database — MATLAB source codes used for simulations. (ZIP) [file pcbi.1003942.s003.zip › UncoupledAnalysis/Common/ODEs/dopri/Example3/example.m]

opt=[];
opt.RelTol=1e-10;opt.AbsTol=1e-10;
opt.OutputFcn=@outputfcn;
opt.OutputCallMode=3;
figure(1);
[tNodes,xNodes,stats]=dopri5Mex(inline('x','t','x'),[0,1.5,100],1,opt);
