# Supplementary material for: Uncoupled Analysis of Stochastic Reaction Networks in Fluctuating Environments
Source: PLoS Comput Biol. 2014 Dec 4;10(12):e1003942. doi: 10.1371/journal.pcbi.1003942 (PMC4256010; doi:10.1371/journal.pcbi.1003942)
Supplement: S1 Database — MATLAB source codes used for simulations. (ZIP) [file pcbi.1003942.s003.zip › UncoupledAnalysis/Common/SimulateCIRProcess.m]

function [X, t] = SimulateCIRProcess(x0, mu, theta, sigma, T, dT)


    X = zeros(1, ceil(T/dT));
    t = zeros(1, ceil(T/dT));
    X(1) = x0;
    t(1) = 0;
    
    for i=2:length(X)
        X(i) = X(i-1) + theta*(mu - X(i-1))*dT + sqrt(dT)*sqrt(X(i-1))*sigma*randn;
        t(i) = t(i-1) + dT;
    end


end
