# Supplementary material for: Uncoupled Analysis of Stochastic Reaction Networks in Fluctuating Environments
Source: PLoS Comput Biol. 2014 Dec 4;10(12):e1003942. doi: 10.1371/journal.pcbi.1003942 (PMC4256010; doi:10.1371/journal.pcbi.1003942)
Supplement: S1 Database — MATLAB source codes used for simulations. (ZIP) [file pcbi.1003942.s003.zip › UncoupledAnalysis/Common/StochChemKin/SimulatePopulationBDExact.m]

function [X, t, r, H, G, ExtrinsicMMSE, ExtrinsicVar] = SimulatePopulationBDExact(X0, c, Pre,...
                    Post, N, maxTime, startTime, populationRateIdx, k, state, Q, P0)

             


    % Number of species.
    M = length(X0);
    
    % Number of reactions.
    K = length(c);

    X(M, N+1) = 0; %zeros(M, N+1);
    X(:, 1) = X0;
    
    H(K, N) = 0; %zeros(K, N);
    G(K, N) = 0; %zeros(K, N);
    
    mean0 = state'*P0;
    var0 = (state').^2*P0 - mean0^2;
    R = 0;
    P0Old = P0;
    
    ExtrinsicMMSE(1, N+1) = mean0;
    ExtrinsicVAR(1, N+1) = var0;
    
    % Calculate stoichiometric matrix.
    S = Post - Pre;
    
    t = zeros(1, N+1);
    t(1) = startTime;
    
    r = zeros(1, N+1);
    
    %options = CVodeSetOptions('RelTol',1.e-10, 'AbsTol',1.e-10);
    %options = CVodeSetOptions('AbsTol',1.e-1);
    opts = {};%{'AbsTol', 1e-1};
    
    firingTimes = zeros(K, 1);


    normalRateIdx = setdiff(1:K, populationRateIdx);

    
    for i=1:N
        
        if (t(i) >= maxTime)
            % Cut away last reaction
            X = [X(:, 1:i-1), X(:, i-1)];
            t = [t(1:i-1), maxTime];
            H = H(:, 1:i-1);
            G = G(:, 1:i-1);
            r = r(1:i-1);
            ExtrinsicMMSE = ExtrinsicMMSE(1, 1:i);
            ExtrinsicVAR = ExtrinsicVAR(1, 1:i);
            break;
        end
        


       [h, g] = CalculatePropensitiesFast(X(:, i), c, Pre);  

       
       % For each reaction, compute next firing time

       h(populationRateIdx) = g(populationRateIdx);
       
       u = rand(length(normalRateIdx), 1);
       firingTimes(normalRateIdx) = ...
           1./h(normalRateIdx) .* log(1./u);
       
       currLambda = state'*P0;
       %firingTimes(populationRateIdx) = DrawBDFilterWaitingTime(1, a, b, k, currMMSE);

       % stupid variant
       %u = rand;
       %firingTimes(populationRateIdx) = 1/(k*currMMSE) * log(1/u);
       
       % thinning
       
       firingTimes(populationRateIdx) = inf;
       currMinTime = min(firingTimes);
       
       tPart = 0;

       stop = 0;
       while(~stop)
           u = rand;
           dT = -1/(k*currLambda) * log(u);
           tPart = tPart + dT;
           
           if (tPart > currMinTime)
            dT = currMinTime - (tPart - dT);

            P0 = expm(Q*dT)*P0;
            P0 = P0/sum(P0);
            break;
           end

           
           P0 = expm(Q*dT)*P0;
           P0 = P0 / sum(P0);
           lambda = state'*P0;
           
           u = rand;
           
           if (u <= lambda / currLambda)
               %fprintf('accept\n');
               firingTimes(populationRateIdx) = tPart;
               stop = 1;
           else
               %fprintf('reject\n');
           end
       end
       
       
       ExtrinsicMMSE(1, i+1) = lambda;
       ExtrinsicVar(1, i+1) = (state').^2*P0 - lambda^2;
       
       H(:, i) = h;
       G(:, i) = g;
       
       % Calculate total propensity h0. Time to the next reaction is
       % distributed as deltaT ~ exp(t/h0).
       h0 = sum(h);
       
       
       % No reaction possible!!
       if (h0 <= 0 || isnan(h0) || isinf(h0))
           
           X = [X(:, 1:i), X(:, i)];
           t = [t(1:i), maxTime];
           H = H(:, 1:i);
           G = G(:, 1:i);
           r = r(1:i);
           ExtrinsicMMSE = ExtrinsicMMSE(1, 1:i);
           ExtrinsicVar = ExtrinsicVar(1, 1:i);
           break;
       else           
           [deltaT, reactionIndex] = min(firingTimes); %DrawSample(1, probs);

           % Update state vector according to the stoichiometric matrix.
           X(:, i+1) = X(:, i) + S(reactionIndex, :)';
          
           t(i+1) = t(i) + deltaT;
           
           
           popIdx = reactionIndex == populationRateIdx;
           
           % Update MMSE estimate of the filtered process

           if (popIdx)
              P0 = P0 + (k*state - 1).*P0;
              P0 = P0 / sum(P0);
              R = R + 1;
           end
           
       end
       
       X(X(:, i+1)<0, i+1) = 0;
       
       r(i) = reactionIndex;
    end
    
    

end
