# Supplementary material for: Uncoupled Analysis of Stochastic Reaction Networks in Fluctuating Environments
Source: PLoS Comput Biol. 2014 Dec 4;10(12):e1003942. doi: 10.1371/journal.pcbi.1003942 (PMC4256010; doi:10.1371/journal.pcbi.1003942)
Supplement: S1 Database — MATLAB source codes used for simulations. (ZIP) [file pcbi.1003942.s003.zip › UncoupledAnalysis/Common/StochChemKin/SimulatePopulationGeneral.m]

function [X, t, r, H, G, ExtrinsicStat] = SimulatePopulationGeneral(X0, c, Pre,...
                    Post, N, maxTime, startTime, populationRateIdx, options)

             

    maxTrials = 2000;
    
    if (isfield(options, 'ThinningFactor'))
        thinningFactor = options.ThinningFactor;
    else
        thinningFactor = 5;
    end
                
    % Number of species.
    M = length(X0);
    
    % Number of reactions.
    K = length(c);

    X(M, N+1) = 0; %zeros(M, N+1);
    X(:, 1) = X0;
    
    H(K, N) = 0; %zeros(K, N);
    G(K, N) = 0; %zeros(K, N);
    
    ExtrinsicStat(length(options.InitialState), N+1) = 0;
    ExtrinsicStat(:, 1) = options.InitialState;
    
    FODE = options.MomentFun;
    cExtr = options.KineticParameters;
    kExtr = options.Scaling;
    
    % Calculate stoichiometric matrix.
    S = Post - Pre;
    
    t = zeros(1, N+1);
    t(1) = startTime;
    
    r = zeros(1, N+1);

    %opts = {'RelTol', 1e-2};
    opts.RelTol = 1e-1;
    
    firingTimes = zeros(K, 1);


    normalRateIdx = setdiff(1:K, populationRateIdx);

    peakCount = 0;
    
    for i=1:N
        
        if (t(i) >= maxTime)
            % Cut away last reaction
            X = [X(:, 1:i-1), X(:, i-1)];
            t = [t(1:i-1), maxTime];
            H = H(:, 1:i-1);
            G = G(:, 1:i-1);
            r = r(1:i-1);
            ExtrinsicStat = ExtrinsicStat(:, 1:i);
            break;
        end
        


       [h, g] = CalculatePropensitiesFast(X(:, i), c, Pre);  

       
       % For each reaction, compute next firing time

       h(populationRateIdx) = g(populationRateIdx);
       
       u = rand(length(normalRateIdx), 1);
       firingTimes(normalRateIdx) = ...
           1./h(normalRateIdx) .* log(1./u);
       
       currMMSE = ExtrinsicStat(options.MMSEIdx, i)*thinningFactor;

       kExtr = options.Scaling * g(populationRateIdx);
       
       % thinning
       
       firingTimes(populationRateIdx) = inf;
       currMinTime = min([firingTimes; maxTime]);
       

       tmpExtrStat = ExtrinsicStat(:, i);

       
       opt.RelTol=1e-3;opt.AbsTol=1e-3;
       %opt.InitialStep = 1;
       %opt.rho = 0.99999;
       %opt.StepSizeMinSelection = 20;
       
       if (currMMSE < 0)
          currMMSE = 0; 
       end

       
       u = rand(1, maxTrials);
       dT = [0, cumsum(-1/(kExtr*currMMSE) * log(u))];
       dT = dT(dT < currMinTime);
       dT = [dT, currMinTime];
       

       funHandle = @(t, y) FODE(t, y, cExtr, kExtr, 0);
       

       totStat = tmpExtrStat;
       dTTmp = dT;
       tEndTot = 0;
       
 
       
       while tEndTot < dT(end)
           
       if (length(dTTmp)==1)
          fprintf('Too short\n');
          return;
       end   
           
        [grid, statTmp, results] = ode15s(funHandle, dTTmp, totStat(:, end));
       
        
        if (results(1)<0)
          
          fprintf('Error solving filter equations (Error ID: %d).\n', results(1));
          
          return;
        end
        
        
        tEnd = grid(end);
        tEndTot = tEndTot + tEnd;
        dTTmp = dT - tEnd;
        dTTmp = [0, dTTmp(dTTmp > 0)];
        
        totStat = [totStat, statTmp(2:end, :)'];
       end

       
       success = 0;
       
       for l=2:length(dT)-1
           currU = u(l-1);
           currExtrStat = totStat(:, l);
           if (currMMSE < currExtrStat(options.MMSEIdx))
               fprintf('Thinning factor is too small (%f), choose a larger one...\n',...
                   thinningFactor);
           end
           if (rand <= currExtrStat(options.MMSEIdx) / currMMSE)
              firingTimes(populationRateIdx) = dT(l); 
              success = 1;
              AcceptedStat = currExtrStat;
              break;
           end
       end
       
       if (success == 1)
          currExtrinsicStat = AcceptedStat; 
       else
            currExtrinsicStat = totStat(:, end);
       end
       
       
       %fprintf('Solved equation %d %f\n', min(firingTimes), currExtrinsicStat(options.MMSEIdx));
       

       
       H(:, i) = h;
       G(:, i) = g;
       
       % Calculate total propensity h0. Time to the next reaction is
       % distributed as deltaT ~ exp(t/h0).
       h0 = sum(h);
       
       
       % No reaction possible!!
       if (h0 <= 0 || isnan(h0) || isinf(h0))
           
           X = [X(:, 1:i), X(:, i)];
           t = [t(1:i), maxTime];
           H = H(:, 1:i);
           G = G(:, 1:i);
           r = r(1:i);
           ExtrinsicStat = [ExtrinsicStat(:, 1:i)];
           break;
       else           
           [deltaT, reactionIndex] = min(firingTimes); 

           % Update state vector according to the stoichiometric matrix.
           X(:, i+1) = X(:, i) + S(reactionIndex, :)';
          
           t(i+1) = t(i) + deltaT;
           
           
           popIdx = reactionIndex == populationRateIdx;
           
           % Update MMSE estimate of the filtered process

           ExtrinsicStat(:, i+1) = currExtrinsicStat;
           
           %ExtrinsicMMSE(:, i+1) = (exp(-b * deltaT) * (-a + a * exp(b* deltaT)...
           %    + b * currMMSE))/b;
            
           if (popIdx)
              ExtrinsicStat(:, i+1) = ExtrinsicStat(:, i+1) + FODE(0, currExtrinsicStat, cExtr, kExtr, 1);
           end
           
       end
       
       X(X(:, i+1)<0, i+1) = 0;
       
       r(i) = reactionIndex;
    end


end
