# Supplementary material for: Uncoupled Analysis of Stochastic Reaction Networks in Fluctuating Environments
Source: PLoS Comput Biol. 2014 Dec 4;10(12):e1003942. doi: 10.1371/journal.pcbi.1003942 (PMC4256010; doi:10.1371/journal.pcbi.1003942)
Supplement: S1 Database — MATLAB source codes used for simulations. (ZIP) [file pcbi.1003942.s003.zip › UncoupledAnalysis/Common/StochChemKin/SimulateSSA.m]

% Wrapper function for the SimulateMarginalProcess function to simulate a 
% standard SSA path.
function [X, t, r, G] = SimulateSSA(X0, c, Pre, Post, N, startTime, T)


    [X, t, r, G] = ...
        SimulateMarginalProcess(X0, c, Pre,...
        Post, N, T, 1, [0, T], c(1)*[1, 1, 1], [0, T], startTime, ...
        [], [], [], [], []);

end
