# Supplementary material for: Uncoupled Analysis of Stochastic Reaction Networks in Fluctuating Environments
Source: PLoS Comput Biol. 2014 Dec 4;10(12):e1003942. doi: 10.1371/journal.pcbi.1003942 (PMC4256010; doi:10.1371/journal.pcbi.1003942)
Supplement: S1 Database — MATLAB source codes used for simulations. (ZIP) [file pcbi.1003942.s003.zip › UncoupledAnalysis/Common/StochChemKin/SimulateSSA_TV.m]

% Wrapper function for Gillespie's Algorithm with a piecewise-constant
% rate constant. 

function [X, t, r, G] = SimulateSSA_TV(X0, c, Pre,...
                    Post, N, T, tvRateIndex, params, ...
                    syncTime, startTime)

     [X, t, r, G] = SimulateMarginalProcess(X0, c, Pre,...
        Post, N, T, tvRateIndex, ...
        params.inputTimes, params.inputLevels, ...
        syncTime, ...
        startTime, [], [], [], [], []);
end
